# Supplementary material for: Bis(2,4,6-triamino-1,3,5-triazin-1-ium) tris­(pyridine-2,6-dicarboxyl­ato)­zirconate(IV) tetra­hydrate
Source: Acta Crystallogr Sect E Struct Rep Online. 2008 Sep 20;64(Pt 10):m1308–9. doi: 10.1107/S1600536808029887 (PMC2959331; doi:10.1107/S1600536808029887)
Supplement: Supplementary file 1 [file e-64-m1308-sup1.cif]

##############################################################################
###                                                                        ###
###        Electronic paper (Acta Crystallographica Section E)             ###
###                                                                        ###
##############################################################################
#                                                                            #
# This CIF contains the data in a paper accepted for publication in Acta     #
# Crystallographica Section E. It conforms to the requirements of Notes      #
# for Authors for Section E, and has been peer reviewed under the auspices   #
# of the IUCr Commission on Journals.                                        #
#                                                                            #
# Full details of the Crystallographic Information File format               #
# are given in the paper "The Crystallographic Information File (CIF):       #
# a New Standard Archive File for Crystallography" by S. R. Hall, F. H.      #
# Allen and I. D. Brown [Acta Cryst. (1991), A47, 655-685].                  #
#                                                                            #
# The current version of the core CIF dictionary is obtainable from          #
# ftp://ftp.iucr.org/pub/cif_core.dic. The current version number is 2.4.    #
#                                                                            #
# Software is freely available for graphical display of the structure(s) in  #
# this CIF.  For information consult the CIF home page http://www.iucr.org/  #
# cif/home.html                                                              #
#                                                                            #
# This file may be used for bona fide research purposes within the           #
# scientific community so long as proper attribution is given to the journal # 
# article from which it was obtained.                                        #
#                                                                            #
##############################################################################
                                             
data_I
_audit_creation_method     SHELXL-97
_chemical_name_systematic
;
Bis(2,4,6-triamino-1,3,5-triazin-1-ium)
tris(pyridine-2,6-dicarboxylato)zirconate(IV) tetrahydrate
;
_chemical_name_common     ?
_chemical_formula_moiety     'C21 H9 N3 O12 Zr, 2(C3 H7 N6), 4(H2 O)'
_chemical_formula_sum     'C27 H31 N15 O16 Zr'
_chemical_formula_iupac     '(C3 H7 N6)2 [Zr (C7 H3 N O4)3], 4H2 O'
_chemical_formula_weight     912.89
_chemical_melting_point     ?
_symmetry_cell_setting     triclinic
_symmetry_space_group_name_H-M     'P -1'
_symmetry_space_group_name_Hall     '-P 1'
loop_
    _symmetry_equiv_pos_as_xyz
    'x, y, z'
    '-x, -y, -z'
_cell_length_a     9.3749(16)
_cell_length_b     12.308(3)
_cell_length_c     16.934(4)
_cell_angle_alpha     97.926(19)
_cell_angle_beta     106.050(12)
_cell_angle_gamma     107.839(11)
_cell_volume     1733.8(7)
_cell_formula_units_Z     2
_cell_measurement_reflns_used     658
_cell_measurement_theta_min     3
_cell_measurement_theta_max     28
_cell_measurement_temperature     120(2)
_exptl_crystal_description     prism
_exptl_crystal_colour     colourless
_exptl_crystal_size_max     0.40
_exptl_crystal_size_mid     0.20
_exptl_crystal_size_min     0.15
_exptl_crystal_density_diffrn     1.749
_exptl_crystal_density_meas     ?
_exptl_crystal_density_method     'not measured'
_exptl_crystal_F_000     932
_exptl_absorpt_coefficient_mu     0.417
_exptl_absorpt_correction_type     'multi-scan'
_exptl_absorpt_process_details     '(SADABS; Sheldrick, 1996)'
_exptl_absorpt_correction_T_min     0.8510
_exptl_absorpt_correction_T_max     0.9401
_exptl_special_details
;
;
_diffrn_ambient_temperature     120(2)
_diffrn_radiation_type     MoK\a
_diffrn_radiation_wavelength     0.71073
_diffrn_radiation_source     'fine-focus sealed tube'
_diffrn_radiation_monochromator     graphite
_diffrn_measurement_device_type     'Bruker SMART 1000 CCD area-detector'
_diffrn_measurement_method     '\f and \w'
_diffrn_detector_area_resol_mean     ?
_diffrn_reflns_number     17993
_diffrn_reflns_av_R_equivalents     0.0266
_diffrn_reflns_av_sigmaI/netI     0.0430
_diffrn_reflns_theta_min     1.79
_diffrn_reflns_theta_max     28.00
_diffrn_reflns_theta_full     28.00
_diffrn_measured_fraction_theta_max     0.996
_diffrn_measured_fraction_theta_full     0.996
_diffrn_reflns_limit_h_min     -12
_diffrn_reflns_limit_h_max     12
_diffrn_reflns_limit_k_min     -16
_diffrn_reflns_limit_k_max     16
_diffrn_reflns_limit_l_min     -22
_diffrn_reflns_limit_l_max     22
_diffrn_standards_number     ?
_diffrn_standards_interval_count     ?
_diffrn_standards_interval_time     ?
_diffrn_standards_decay_%     ?
_refine_special_details
;
Refinement of <i>F</i>^2^ against ALL reflections. The weighted <i>R</i>-factor
<i>wR</i> and goodness of fit <i>S</i> are based on <i>F</i>^2^, conventional
<i>R</i>-factors <i>R</i> are based on <i>F</i>, with <i>F</i> set to zero for
negative <i>F</i>^2^. The threshold expression of <i>F</i>^2^ >
\s(<i>F</i>^2^) is used only for calculating <i>R</i>-factors(gt) <i>etc</i>.
and is not relevant to the choice of reflections for refinement.
<i>R</i>-factors based on <i>F</i>^2^ are statistically about twice as large
as those based on <i>F</i>, and <i>R</i>- factors based on ALL data will be
even larger.
;
_reflns_number_total     8355
_reflns_number_gt     6766
_reflns_threshold_expression     I>2\s(I)
_refine_ls_structure_factor_coef     Fsqd
_refine_ls_matrix_type     full
_refine_ls_R_factor_all     0.0503
_refine_ls_R_factor_gt     0.0407
_refine_ls_wR_factor_gt     0.0990
_refine_ls_wR_factor_ref     0.1039
_refine_ls_goodness_of_fit_ref     1.000
_refine_ls_restrained_S_all     1.000
_refine_ls_number_reflns     8355
_refine_ls_number_parameters     545
_refine_ls_number_restraints     0
_refine_ls_hydrogen_treatment     constr
_refine_ls_weighting_scheme     calc
_refine_ls_weighting_details
            'calc w=1/[\s^2^(Fo^2^)+(0.0505P)^2^+1.7P] where P=(Fo^2^+2Fc^2^)/3'
_atom_sites_solution_hydrogens     mixed
_atom_sites_solution_primary     direct
_atom_sites_solution_secondary     difmap
_refine_ls_shift/su_max     0.003
_refine_ls_shift/su_mean     0.001
_refine_diff_density_max     1.000
_refine_diff_density_min     -0.771
_refine_ls_extinction_method     none
_refine_ls_extinction_coef     ?
loop_
    _atom_type_symbol
    _atom_type_description
    _atom_type_scat_dispersion_real
    _atom_type_scat_dispersion_imag
    _atom_type_scat_source
    'C' 'C' 0.0033 0.0016
                         'International Tables Vol C Tables 4.2.6.8 and 6.1.1.4'
    'H' 'H' 0.0000 0.0000
                         'International Tables Vol C Tables 4.2.6.8 and 6.1.1.4'
    'N' 'N' 0.0061 0.0033
                         'International Tables Vol C Tables 4.2.6.8 and 6.1.1.4'
    'O' 'O' 0.0106 0.0060
                         'International Tables Vol C Tables 4.2.6.8 and 6.1.1.4'
    'Zr' 'Zr' -2.9673 0.5597
                         'International Tables Vol C Tables 4.2.6.8 and 6.1.1.4'
_computing_data_collection     'SMART (Bruker, 2007)'
_computing_cell_refinement     'SAINT (Bruker, 2007)'
_computing_data_reduction     'SAINT (Bruker, 2007)'
_computing_structure_solution     'SHELXTL (Sheldrick, 2008)'
_computing_structure_refinement     'SHELXTL (Sheldrick, 2008)'
_computing_molecular_graphics     'SHELXTL (Sheldrick, 2008)'
_computing_publication_material     'SHELXTL (Sheldrick, 2008)'
loop_
    _atom_site_type_symbol
    _atom_site_label
    _atom_site_fract_x
    _atom_site_fract_y
    _atom_site_fract_z
    _atom_site_U_iso_or_equiv
    _atom_site_adp_type
    _atom_site_calc_flag
    _atom_site_refinement_flags
    _atom_site_occupancy
    _atom_site_disorder_assembly
    _atom_site_disorder_group
    Zr Zr1 0.28559(3) 0.802835(18) 0.195072(14) 0.01451(7) Uani d . 1 . .
    N N1 0.3709(2) 0.94504(17) 0.32273(12) 0.0168(4) Uani d . 1 . .
    O O1 0.10400(19) 0.77557(14) 0.25919(11) 0.0198(3) Uani d . 1 . .
    O O2 0.0216(2) 0.82091(17) 0.36581(14) 0.0340(5) Uani d . 1 . .
    O O3 0.53253(19) 0.93108(14) 0.22590(10) 0.0185(3) Uani d . 1 . .
    O O4 0.7468(2) 1.08521(15) 0.30894(11) 0.0231(4) Uani d . 1 . .
    C C1 0.1197(3) 0.8424(2) 0.32888(16) 0.0212(5) Uani d . 1 . .
    C C2 0.2728(3) 0.9455(2) 0.36620(15) 0.0187(5) Uani d . 1 . .
    C C3 0.3136(3) 1.0328(2) 0.43831(16) 0.0234(5) Uani d . 1 . .
    H H3 0.2414 1.0317 0.4683 0.028 Uiso calc R 1 . .
    C C4 0.4617(3) 1.1214(2) 0.46564(16) 0.0236(5) Uani d . 1 . .
    H H4 0.4925 1.1828 0.5146 0.028 Uiso calc R 1 . .
    C C5 0.5654(3) 1.1200(2) 0.42086(15) 0.0221(5) Uani d . 1 . .
    H H5 0.6682 1.1796 0.4390 0.026 Uiso calc R 1 . .
    C C6 0.5155(3) 1.0298(2) 0.34937(15) 0.0173(5) Uani d . 1 . .
    C C7 0.6084(3) 1.0150(2) 0.29175(15) 0.0175(5) Uani d . 1 . .
    N N2 0.1737(2) 0.60123(16) 0.19282(12) 0.0155(4) Uani d . 1 . .
    O O5 0.05699(19) 0.70749(14) 0.08778(10) 0.0182(3) Uani d . 1 . .
    O O6 -0.1565(2) 0.54563(15) 0.01431(11) 0.0239(4) Uani d . 1 . .
    O O7 0.43417(19) 0.74858(14) 0.30198(10) 0.0183(3) Uani d . 1 . .
    O O8 0.4862(2) 0.61348(15) 0.36795(11) 0.0265(4) Uani d . 1 . .
    C C8 -0.0300(3) 0.5985(2) 0.07296(15) 0.0171(5) Uani d . 1 . .
    C C9 0.0356(3) 0.5343(2) 0.13438(14) 0.0165(4) Uani d . 1 . .
    C C10 -0.0384(3) 0.4166(2) 0.13214(16) 0.0216(5) Uani d . 1 . .
    H H10 -0.1381 0.3702 0.0899 0.026 Uiso calc R 1 . .
    C C11 0.0358(3) 0.3686(2) 0.19240(16) 0.0221(5) Uani d . 1 . .
    H H11 -0.0119 0.2884 0.1923 0.027 Uiso calc R 1 . .
    C C12 0.1816(3) 0.4392(2) 0.25330(15) 0.0182(5) Uani d . 1 . .
    H H12 0.2354 0.4081 0.2954 0.022 Uiso calc R 1 . .
    C C13 0.2465(3) 0.5554(2) 0.25141(14) 0.0158(4) Uani d . 1 . .
    C C14 0.4018(3) 0.6443(2) 0.31261(14) 0.0169(5) Uani d . 1 . .
    N N3 0.3092(2) 0.86076(16) 0.07171(12) 0.0160(4) Uani d . 1 . .
    O O9 0.39755(19) 0.70295(14) 0.12953(10) 0.0177(3) Uani d . 1 . .
    O O10 0.5097(2) 0.67269(16) 0.03268(11) 0.0250(4) Uani d . 1 . .
    O O11 0.1938(2) 0.94406(14) 0.17254(10) 0.0190(3) Uani d . 1 . .
    O O12 0.1385(2) 1.07302(15) 0.09910(11) 0.0233(4) Uani d . 1 . .
    C C15 0.4337(3) 0.7215(2) 0.06333(15) 0.0172(5) Uani d . 1 . .
    C C16 0.3755(3) 0.80986(19) 0.02482(14) 0.0165(4) Uani d . 1 . .
    C C17 0.3836(3) 0.8366(2) -0.05096(15) 0.0202(5) Uani d . 1 . .
    H H17 0.4343 0.8016 -0.0827 0.024 Uiso calc R 1 . .
    C C18 0.3155(3) 0.9160(2) -0.07950(16) 0.0225(5) Uani d . 1 . .
    H H18 0.3163 0.9341 -0.1322 0.027 Uiso calc R 1 . .
    C C19 0.2463(3) 0.9689(2) -0.03055(15) 0.0206(5) Uani d . 1 . .
    H H19 0.1992 1.0233 -0.0490 0.025 Uiso calc R 1 . .
    C C20 0.2480(3) 0.9398(2) 0.04572(15) 0.0175(5) Uani d . 1 . .
    C C21 0.1862(3) 0.9920(2) 0.10879(15) 0.0167(5) Uani d . 1 . .
    N N4 0.7448(2) 0.58832(17) 0.48483(12) 0.0175(4) Uani d . 1 . .
    H H4A 0.6960 0.6270 0.4554 0.021 Uiso d R 1 . .
    N N5 0.7533(2) 0.40707(17) 0.51036(13) 0.0194(4) Uani d . 1 . .
    N N6 0.9696(2) 0.58949(17) 0.58959(12) 0.0184(4) Uani d . 1 . .
    N N7 0.9521(2) 0.76211(18) 0.55671(14) 0.0227(4) Uani d . 1 . .
    H H7A 0.8982 0.7924 0.5217 0.027 Uiso d R 1 . .
    H H7B 1.0470 0.8008 0.5934 0.027 Uiso d R 1 . .
    N N8 0.5335(2) 0.41661(18) 0.41288(13) 0.0234(5) Uani d . 1 . .
    H H8A 0.4855 0.3406 0.3967 0.028 Uiso d R 1 . .
    H H8B 0.4936 0.4635 0.3884 0.028 Uiso d R 1 . .
    N N9 0.9768(2) 0.41118(18) 0.61023(13) 0.0224(4) Uani d . 1 . .
    H H9A 0.9358 0.3348 0.5938 0.027 Uiso d R 1 . .
    H H9B 1.0659 0.4460 0.6523 0.027 Uiso d R 1 . .
    C C22 0.8915(3) 0.6470(2) 0.54501(14) 0.0170(5) Uani d . 1 . .
    C C23 0.6774(3) 0.4676(2) 0.46958(15) 0.0187(5) Uani d . 1 . .
    C C24 0.8975(3) 0.4710(2) 0.56878(14) 0.0181(5) Uani d . 1 . .
    N N10 0.7164(3) 0.48215(18) 0.24952(14) 0.0253(5) Uani d . 1 A .
    N N11 0.4934(3) 0.48189(19) 0.14323(14) 0.0271(5) Uani d . 1 A .
    H H11A 0.4506 0.5220 0.1122 0.032 Uiso d R 1 . .
    N N12 0.4830(2) 0.30662(17) 0.18547(13) 0.0192(4) Uani d . 1 A .
    N N13 0.7066(3) 0.30818(19) 0.28279(14) 0.0268(5) Uani d . 1 . .
    H H13A 0.6542 0.2336 0.2754 0.032 Uiso d R 1 . .
    H H13B 0.8004 0.3462 0.3207 0.032 Uiso d R 1 . .
    N N14 0.7048(6) 0.6558(5) 0.2174(3) 0.0262(11) Uani d P 0.60 A 1
    N N14' 0.7338(10) 0.6400(7) 0.1863(5) 0.0341(19) Uani d P 0.40 A 2
    H H14A 0.8089 0.6854 0.2358 0.041 Uiso d R 1 . .
    H H14B 0.6659 0.6837 0.1755 0.041 Uiso d R 1 . .
    N N15 0.2681(2) 0.31340(18) 0.08405(13) 0.0207(4) Uani d . 1 A .
    H H15A 0.2180 0.3501 0.0532 0.025 Uiso d R 1 . .
    H H15B 0.2240 0.2385 0.0796 0.025 Uiso d R 1 . .
    C C25 0.6329(3) 0.3668(2) 0.23774(15) 0.0188(5) Uani d . 1 . .
    C C26 0.6431(3) 0.5381(2) 0.20080(19) 0.0322(6) Uani d . 1 . .
    C C27 0.4140(3) 0.3657(2) 0.13757(15) 0.0180(5) Uani d . 1 . .
    O O1W 0.2873(2) 0.21473(16) 0.29928(12) 0.0313(4) Uani d . 1 . .
    H H1WA 0.3023 0.2068 0.2537 0.038 Uiso d R 1 . .
    H H1WB 0.1976 0.1718 0.2947 0.038 Uiso d R 1 . .
    O O2W 0.7796(2) 0.84349(18) 0.42014(12) 0.0296(4) Uani d . 1 . .
    H H2WA 0.8454 0.8469 0.3963 0.036 Uiso d R 1 . .
    H H2WB 0.6916 0.8170 0.3831 0.036 Uiso d R 1 . .
    O O3W 0.8371(3) 0.8297(2) 0.11479(16) 0.0483(6) Uani d . 1 . .
    H H3WA 0.9164 0.8118 0.1270 0.058 Uiso d R 1 . .
    H H3WB 0.7562 0.7779 0.0809 0.058 Uiso d R 1 . .
    O O4W -0.0041(4) 0.0297(3) 0.2674(2) 0.0310(7) Uani d P 0.70 B 1
    H H4WA -0.0839 0.0422 0.2701 0.037 Uiso d PR 0.70 B 1
    H H4WB 0.0024 -0.0225 0.2920 0.037 Uiso d PR 0.70 B 1
    O O4W' -0.0135(12) 0.0610(8) 0.2484(6) 0.036(2) Uiso d P 0.30 C 2
    H H4WC -0.0592 -0.0132 0.2082 0.043 Uiso d PR 0.30 C 2
    H H4WD -0.0861 0.0687 0.2662 0.043 Uiso d PR 0.30 C 2
loop_
    _atom_site_aniso_label
    _atom_site_aniso_U_11
    _atom_site_aniso_U_22
    _atom_site_aniso_U_33
    _atom_site_aniso_U_12
    _atom_site_aniso_U_13
    _atom_site_aniso_U_23
    Zr1 0.01427(12) 0.01246(11) 0.01488(12) 0.00449(8) 0.00258(8) 0.00297(8)
    N1 0.0181(10) 0.0154(9) 0.0170(9) 0.0068(8) 0.0046(8) 0.0053(8)
    O1 0.0185(8) 0.0156(8) 0.0245(9) 0.0049(7) 0.0072(7) 0.0056(7)
    O2 0.0375(11) 0.0250(10) 0.0528(13) 0.0126(9) 0.0328(10) 0.0119(9)
    O3 0.0166(8) 0.0174(8) 0.0190(8) 0.0034(7) 0.0055(7) 0.0036(7)
    O4 0.0147(8) 0.0183(8) 0.0298(10) 0.0013(7) 0.0040(7) 0.0038(7)
    C1 0.0221(12) 0.0222(12) 0.0276(13) 0.0131(10) 0.0130(10) 0.0110(10)
    C2 0.0225(12) 0.0170(11) 0.0196(11) 0.0090(10) 0.0083(10) 0.0067(9)
    C3 0.0348(14) 0.0218(12) 0.0222(12) 0.0168(11) 0.0135(11) 0.0090(10)
    C4 0.0340(14) 0.0179(12) 0.0173(12) 0.0126(11) 0.0045(10) 0.0013(9)
    C5 0.0252(13) 0.0163(11) 0.0202(12) 0.0064(10) 0.0030(10) 0.0026(9)
    C6 0.0184(11) 0.0145(11) 0.0176(11) 0.0066(9) 0.0026(9) 0.0049(9)
    C7 0.0150(11) 0.0138(11) 0.0223(12) 0.0055(9) 0.0028(9) 0.0065(9)
    N2 0.0149(9) 0.0148(9) 0.0158(9) 0.0054(7) 0.0042(8) 0.0030(7)
    O5 0.0159(8) 0.0158(8) 0.0197(8) 0.0049(6) 0.0016(7) 0.0050(7)
    O6 0.0185(9) 0.0206(9) 0.0229(9) 0.0028(7) -0.0035(7) 0.0065(7)
    O7 0.0173(8) 0.0168(8) 0.0181(8) 0.0053(7) 0.0028(7) 0.0040(6)
    O8 0.0228(9) 0.0214(9) 0.0255(9) 0.0067(7) -0.0055(7) 0.0069(7)
    C8 0.0162(11) 0.0155(11) 0.0184(11) 0.0064(9) 0.0039(9) 0.0031(9)
    C9 0.0175(11) 0.0169(11) 0.0160(11) 0.0082(9) 0.0047(9) 0.0037(9)
    C10 0.0167(11) 0.0186(12) 0.0215(12) 0.0010(9) 0.0008(10) 0.0034(10)
    C11 0.0224(12) 0.0155(11) 0.0259(13) 0.0038(10) 0.0068(10) 0.0069(10)
    C12 0.0202(11) 0.0186(11) 0.0177(11) 0.0091(9) 0.0059(9) 0.0065(9)
    C13 0.0178(11) 0.0152(11) 0.0152(11) 0.0073(9) 0.0057(9) 0.0032(9)
    C14 0.0155(11) 0.0184(11) 0.0166(11) 0.0066(9) 0.0045(9) 0.0043(9)
    N3 0.0137(9) 0.0131(9) 0.0166(9) 0.0022(7) 0.0013(8) 0.0031(7)
    O9 0.0191(8) 0.0158(8) 0.0182(8) 0.0076(7) 0.0047(7) 0.0047(6)
    O10 0.0261(9) 0.0282(10) 0.0257(9) 0.0157(8) 0.0102(8) 0.0055(8)
    O11 0.0226(9) 0.0161(8) 0.0188(8) 0.0083(7) 0.0061(7) 0.0045(7)
    O12 0.0268(9) 0.0198(9) 0.0255(9) 0.0118(7) 0.0074(8) 0.0075(7)
    C15 0.0129(10) 0.0157(11) 0.0164(11) 0.0022(9) 0.0004(9) -0.0003(9)
    C16 0.0137(10) 0.0133(10) 0.0171(11) 0.0017(8) 0.0018(9) 0.0017(9)
    C17 0.0182(11) 0.0208(12) 0.0187(11) 0.0039(9) 0.0064(9) 0.0025(9)
    C18 0.0205(12) 0.0242(12) 0.0181(12) 0.0032(10) 0.0039(10) 0.0075(10)
    C19 0.0182(11) 0.0184(11) 0.0215(12) 0.0042(9) 0.0023(10) 0.0073(10)
    C20 0.0152(11) 0.0147(11) 0.0187(11) 0.0031(9) 0.0022(9) 0.0043(9)
    C21 0.0141(10) 0.0132(10) 0.0200(11) 0.0039(9) 0.0021(9) 0.0059(9)
    N4 0.0147(9) 0.0154(9) 0.0205(10) 0.0067(8) 0.0010(8) 0.0056(8)
    N5 0.0177(10) 0.0166(10) 0.0215(10) 0.0062(8) 0.0030(8) 0.0047(8)
    N6 0.0176(10) 0.0188(10) 0.0163(9) 0.0065(8) 0.0024(8) 0.0035(8)
    N7 0.0186(10) 0.0169(10) 0.0255(11) 0.0052(8) -0.0015(9) 0.0041(8)
    N8 0.0189(10) 0.0164(10) 0.0274(11) 0.0048(8) -0.0009(9) 0.0040(9)
    N9 0.0209(10) 0.0189(10) 0.0234(11) 0.0086(8) 0.0000(9) 0.0054(8)
    C22 0.0150(11) 0.0202(11) 0.0154(11) 0.0057(9) 0.0053(9) 0.0043(9)
    C23 0.0178(11) 0.0183(11) 0.0195(11) 0.0064(9) 0.0062(9) 0.0041(9)
    C24 0.0201(11) 0.0217(12) 0.0154(11) 0.0100(10) 0.0069(9) 0.0058(9)
    N10 0.0204(11) 0.0191(10) 0.0304(12) 0.0064(9) -0.0007(9) 0.0088(9)
    N11 0.0239(11) 0.0189(10) 0.0312(12) 0.0078(9) -0.0038(9) 0.0106(9)
    N12 0.0190(10) 0.0186(10) 0.0183(10) 0.0074(8) 0.0030(8) 0.0048(8)
    N13 0.0228(11) 0.0167(10) 0.0307(12) 0.0057(9) -0.0053(9) 0.0071(9)
    N14 0.023(2) 0.018(2) 0.027(3) 0.0026(17) -0.0054(19) 0.012(2)
    N14' 0.026(4) 0.023(3) 0.042(5) 0.006(3) -0.003(4) 0.009(4)
    N15 0.0185(10) 0.0209(10) 0.0211(10) 0.0080(8) 0.0023(8) 0.0070(8)
    C25 0.0201(12) 0.0199(12) 0.0175(11) 0.0094(9) 0.0056(9) 0.0051(9)
    C26 0.0252(14) 0.0218(13) 0.0381(16) 0.0055(11) -0.0053(12) 0.0112(12)
    C27 0.0184(11) 0.0185(11) 0.0174(11) 0.0080(9) 0.0056(9) 0.0034(9)
    O1W 0.0360(11) 0.0244(10) 0.0247(10) 0.0027(8) 0.0064(8) 0.0052(8)
    O2W 0.0213(9) 0.0449(12) 0.0224(9) 0.0128(9) 0.0080(8) 0.0040(8)
    O3W 0.0403(13) 0.0441(13) 0.0590(16) 0.0177(11) 0.0113(12) 0.0140(12)
    O4W 0.0331(17) 0.0289(17) 0.0353(18) 0.0144(14) 0.0147(14) 0.0079(15)
_geom_special_details
;
All e.s.d.'s (except the e.s.d. in the dihedral angle between two l.s. planes)
are estimated using the full covariance matrix. The cell e.s.d.'s are taken
into account individually in the estimation of e.s.d.'s in distances, angles
and torsion angles; correlations between e.s.d.'s in cell parameters are only
used when they are defined by crystal symmetry. An approximate (isotropic)
treatment of cell e.s.d.'s is used for estimating e.s.d.'s involving l.s.
planes.
;
loop_
    _geom_bond_atom_site_label_1
    _geom_bond_atom_site_label_2
    _geom_bond_site_symmetry_2
    _geom_bond_distance
    _geom_bond_publ_flag
    Zr1 O11 . 2.1964(16) ?
    Zr1 O9 . 2.2144(17) ?
    Zr1 O1 . 2.2276(17) ?
    Zr1 O3 . 2.2337(17) ?
    Zr1 O5 . 2.2336(17) ?
    Zr1 O7 . 2.2743(17) ?
    Zr1 N3 . 2.343(2) ?
    Zr1 N1 . 2.349(2) ?
    Zr1 N2 . 2.370(2) ?
    N1 C2 . 1.329(3) ?
    N1 C6 . 1.340(3) ?
    O1 C1 . 1.286(3) ?
    O2 C1 . 1.233(3) ?
    O3 C7 . 1.269(3) ?
    O4 C7 . 1.244(3) ?
    C1 C2 . 1.494(3) ?
    C2 C3 . 1.386(3) ?
    C3 C4 . 1.382(4) ?
    C3 H3 . 0.9500 ?
    C4 C5 . 1.391(4) ?
    C4 H4 . 0.9500 ?
    C5 C6 . 1.383(3) ?
    C5 H5 . 0.9500 ?
    C6 C7 . 1.504(3) ?
    N2 C9 . 1.322(3) ?
    N2 C13 . 1.335(3) ?
    O5 C8 . 1.285(3) ?
    O6 C8 . 1.230(3) ?
    O7 C14 . 1.275(3) ?
    O8 C14 . 1.233(3) ?
    C8 C9 . 1.502(3) ?
    C9 C10 . 1.392(3) ?
    C10 C11 . 1.379(3) ?
    C10 H10 . 0.9500 ?
    C11 C12 . 1.390(3) ?
    C11 H11 . 0.9500 ?
    C12 C13 . 1.382(3) ?
    C12 H12 . 0.9500 ?
    C13 C14 . 1.506(3) ?
    N3 C16 . 1.335(3) ?
    N3 C20 . 1.338(3) ?
    O9 C15 . 1.287(3) ?
    O10 C15 . 1.233(3) ?
    O11 C21 . 1.295(3) ?
    O12 C21 . 1.224(3) ?
    C15 C16 . 1.506(3) ?
    C16 C17 . 1.384(3) ?
    C17 C18 . 1.392(4) ?
    C17 H17 . 0.9500 ?
    C18 C19 . 1.393(4) ?
    C18 H18 . 0.9500 ?
    C19 C20 . 1.384(3) ?
    C19 H19 . 0.9500 ?
    C20 C21 . 1.507(3) ?
    N4 C22 . 1.366(3) ?
    N4 C23 . 1.380(3) ?
    N4 H4A . 0.8700 ?
    N5 C23 . 1.316(3) ?
    N5 C24 . 1.349(3) ?
    N6 C22 . 1.329(3) ?
    N6 C24 . 1.353(3) ?
    N7 C22 . 1.318(3) ?
    N7 H7A . 0.8700 ?
    N7 H7B . 0.8700 ?
    N8 C23 . 1.318(3) ?
    N8 H8A . 0.8700 ?
    N8 H8B . 0.8701 ?
    N9 C24 . 1.333(3) ?
    N9 H9A . 0.8700 ?
    N9 H9B . 0.8700 ?
    N10 C26 . 1.327(3) ?
    N10 C25 . 1.351(3) ?
    N11 C26 . 1.364(3) ?
    N11 C27 . 1.371(3) ?
    N11 H11A . 0.8700 ?
    N12 C27 . 1.329(3) ?
    N12 C25 . 1.342(3) ?
    N13 C25 . 1.321(3) ?
    N13 H13A . 0.8699 ?
    N13 H13B . 0.8700 ?
    N14 C26 . 1.340(6) ?
    N14 H14A . 0.8749 ?
    N14 H14B . 0.8687 ?
    N14' C26 . 1.380(9) ?
    N14' H14A . 0.9028 ?
    N14' H14B . 0.9488 ?
    N15 C27 . 1.312(3) ?
    N15 H15A . 0.8700 ?
    N15 H15B . 0.8700 ?
    O1W H1WA . 0.8200 ?
    O1W H1WB . 0.8201 ?
    O2W H2WA . 0.8199 ?
    O2W H2WB . 0.8200 ?
    O3W H3WA . 0.8199 ?
    O3W H3WB . 0.8200 ?
    O4W H4WA . 0.8199 ?
    O4W H4WB . 0.8201 ?
    O4W H4WC . 0.9759 ?
    O4W H4WD . 1.0210 ?
    O4W' H4WA . 0.8285 ?
    O4W' H4WC . 0.9537 ?
    O4W' H4WD . 0.8410 ?
loop_
    _geom_angle_atom_site_label_1
    _geom_angle_atom_site_label_2
    _geom_angle_atom_site_label_3
    _geom_angle_site_symmetry_1
    _geom_angle_site_symmetry_3
    _geom_angle
    _geom_angle_publ_flag
    O11 Zr1 O9 . . 135.20(6) ?
    O11 Zr1 O1 . . 77.18(6) ?
    O9 Zr1 O1 . . 140.70(6) ?
    O11 Zr1 O3 . . 89.27(6) ?
    O9 Zr1 O3 . . 76.40(6) ?
    O1 Zr1 O3 . . 134.77(6) ?
    O11 Zr1 O5 . . 77.71(6) ?
    O9 Zr1 O5 . . 88.12(6) ?
    O1 Zr1 O5 . . 77.03(6) ?
    O3 Zr1 O5 . . 142.19(6) ?
    O11 Zr1 O7 . . 140.58(6) ?
    O9 Zr1 O7 . . 77.15(6) ?
    O1 Zr1 O7 . . 87.39(6) ?
    O3 Zr1 O7 . . 76.22(6) ?
    O5 Zr1 O7 . . 134.02(6) ?
    O11 Zr1 N3 . . 67.37(7) ?
    O9 Zr1 N3 . . 67.83(6) ?
    O1 Zr1 N3 . . 135.82(6) ?
    O3 Zr1 N3 . . 71.70(6) ?
    O5 Zr1 N3 . . 70.52(6) ?
    O7 Zr1 N3 . . 136.80(6) ?
    O11 Zr1 N1 . . 70.33(6) ?
    O9 Zr1 N1 . . 135.65(6) ?
    O1 Zr1 N1 . . 67.44(7) ?
    O3 Zr1 N1 . . 67.36(7) ?
    O5 Zr1 N1 . . 136.22(7) ?
    O7 Zr1 N1 . . 70.25(6) ?
    N3 Zr1 N1 . . 120.12(7) ?
    O11 Zr1 N2 . . 135.82(7) ?
    O9 Zr1 N2 . . 71.12(6) ?
    O1 Zr1 N2 . . 69.59(6) ?
    O3 Zr1 N2 . . 134.88(6) ?
    O5 Zr1 N2 . . 67.27(6) ?
    O7 Zr1 N2 . . 66.76(6) ?
    N3 Zr1 N2 . . 120.74(7) ?
    N1 Zr1 N2 . . 119.13(7) ?
    C2 N1 C6 . . 119.8(2) ?
    C2 N1 Zr1 . . 120.07(16) ?
    C6 N1 Zr1 . . 120.01(15) ?
    C1 O1 Zr1 . . 124.99(15) ?
    C7 O3 Zr1 . . 125.60(15) ?
    O2 C1 O1 . . 123.5(2) ?
    O2 C1 C2 . . 121.4(2) ?
    O1 C1 C2 . . 114.9(2) ?
    N1 C2 C3 . . 122.1(2) ?
    N1 C2 C1 . . 112.4(2) ?
    C3 C2 C1 . . 125.6(2) ?
    C4 C3 C2 . . 118.5(2) ?
    C4 C3 H3 . . 120.8 ?
    C2 C3 H3 . . 120.8 ?
    C3 C4 C5 . . 119.4(2) ?
    C3 C4 H4 . . 120.3 ?
    C5 C4 H4 . . 120.3 ?
    C6 C5 C4 . . 118.5(2) ?
    C6 C5 H5 . . 120.7 ?
    C4 C5 H5 . . 120.7 ?
    N1 C6 C5 . . 121.7(2) ?
    N1 C6 C7 . . 112.0(2) ?
    C5 C6 C7 . . 126.3(2) ?
    O4 C7 O3 . . 125.2(2) ?
    O4 C7 C6 . . 119.9(2) ?
    O3 C7 C6 . . 114.8(2) ?
    C9 N2 C13 . . 119.7(2) ?
    C9 N2 Zr1 . . 119.59(15) ?
    C13 N2 Zr1 . . 120.67(15) ?
    C8 O5 Zr1 . . 125.56(14) ?
    C14 O7 Zr1 . . 125.03(14) ?
    O6 C8 O5 . . 125.9(2) ?
    O6 C8 C9 . . 119.7(2) ?
    O5 C8 C9 . . 114.3(2) ?
    N2 C9 C10 . . 122.0(2) ?
    N2 C9 C8 . . 113.2(2) ?
    C10 C9 C8 . . 124.9(2) ?
    C11 C10 C9 . . 118.7(2) ?
    C11 C10 H10 . . 120.6 ?
    C9 C10 H10 . . 120.6 ?
    C10 C11 C12 . . 119.0(2) ?
    C10 C11 H11 . . 120.5 ?
    C12 C11 H11 . . 120.5 ?
    C13 C12 C11 . . 118.6(2) ?
    C13 C12 H12 . . 120.7 ?
    C11 C12 H12 . . 120.7 ?
    N2 C13 C12 . . 121.9(2) ?
    N2 C13 C14 . . 112.32(19) ?
    C12 C13 C14 . . 125.7(2) ?
    O8 C14 O7 . . 125.2(2) ?
    O8 C14 C13 . . 119.7(2) ?
    O7 C14 C13 . . 115.10(19) ?
    C16 N3 C20 . . 120.0(2) ?
    C16 N3 Zr1 . . 119.94(15) ?
    C20 N3 Zr1 . . 119.92(16) ?
    C15 O9 Zr1 . . 125.29(14) ?
    C21 O11 Zr1 . . 127.15(15) ?
    O10 C15 O9 . . 124.2(2) ?
    O10 C15 C16 . . 121.4(2) ?
    O9 C15 C16 . . 114.4(2) ?
    N3 C16 C17 . . 121.8(2) ?
    N3 C16 C15 . . 112.2(2) ?
    C17 C16 C15 . . 126.0(2) ?
    C16 C17 C18 . . 118.3(2) ?
    C16 C17 H17 . . 120.9 ?
    C18 C17 H17 . . 120.9 ?
    C17 C18 C19 . . 119.8(2) ?
    C17 C18 H18 . . 120.1 ?
    C19 C18 H18 . . 120.1 ?
    C20 C19 C18 . . 118.0(2) ?
    C20 C19 H19 . . 121.0 ?
    C18 C19 H19 . . 121.0 ?
    N3 C20 C19 . . 122.0(2) ?
    N3 C20 C21 . . 112.4(2) ?
    C19 C20 C21 . . 125.6(2) ?
    O12 C21 O11 . . 125.7(2) ?
    O12 C21 C20 . . 121.5(2) ?
    O11 C21 C20 . . 112.80(19) ?
    C22 N4 C23 . . 119.5(2) ?
    C22 N4 H4A . . 119.9 ?
    C23 N4 H4A . . 120.6 ?
    C23 N5 C24 . . 115.7(2) ?
    C22 N6 C24 . . 115.8(2) ?
    C22 N7 H7A . . 116.1 ?
    C22 N7 H7B . . 118.8 ?
    H7A N7 H7B . . 124.5 ?
    C23 N8 H8A . . 122.4 ?
    C23 N8 H8B . . 115.6 ?
    H8A N8 H8B . . 121.7 ?
    C24 N9 H9A . . 117.4 ?
    C24 N9 H9B . . 122.3 ?
    H9A N9 H9B . . 120.3 ?
    N7 C22 N6 . . 121.6(2) ?
    N7 C22 N4 . . 117.4(2) ?
    N6 C22 N4 . . 120.9(2) ?
    N5 C23 N8 . . 122.0(2) ?
    N5 C23 N4 . . 121.4(2) ?
    N8 C23 N4 . . 116.6(2) ?
    N9 C24 N5 . . 116.6(2) ?
    N9 C24 N6 . . 116.8(2) ?
    N5 C24 N6 . . 126.6(2) ?
    C26 N10 C25 . . 115.4(2) ?
    C26 N11 C27 . . 119.3(2) ?
    C26 N11 H11A . . 118.4 ?
    C27 N11 H11A . . 122.2 ?
    C27 N12 C25 . . 116.2(2) ?
    C25 N13 H13A . . 117.1 ?
    C25 N13 H13B . . 119.3 ?
    H13A N13 H13B . . 123.4 ?
    C26 N14 H14A . . 114.1 ?
    C26 N14 H14B . . 113.2 ?
    H14A N14 H14B . . 110.9 ?
    C26 N14' H14A . . 108.8 ?
    C26 N14' H14B . . 104.7 ?
    H14A N14' H14B . . 101.7 ?
    C27 N15 H15A . . 122.7 ?
    C27 N15 H15B . . 116.3 ?
    H15A N15 H15B . . 121.0 ?
    N13 C25 N12 . . 117.2(2) ?
    N13 C25 N10 . . 116.3(2) ?
    N12 C25 N10 . . 126.5(2) ?
    N10 C26 N14 . . 119.5(3) ?
    N10 C26 N11 . . 121.7(2) ?
    N14 C26 N11 . . 117.9(3) ?
    N10 C26 N14' . . 118.7(4) ?
    N11 C26 N14' . . 115.9(4) ?
    N15 C27 N12 . . 120.3(2) ?
    N15 C27 N11 . . 118.9(2) ?
    N12 C27 N11 . . 120.8(2) ?
    H1WA O1W H1WB . . 111.2 ?
    H2WA O2W H2WB . . 107.1 ?
    H3WA O3W H3WB . . 115.2 ?
    H4WA O4W H4WB . . 106.9 ?
    H4WB O4W H4WC . . 103.3 ?
    H4WB O4W H4WD . . 123.7 ?
    H4WC O4W' H4WD . . 106.2 ?
loop_
    _geom_torsion_atom_site_label_1
    _geom_torsion_atom_site_label_2
    _geom_torsion_atom_site_label_3
    _geom_torsion_atom_site_label_4
    _geom_torsion_site_symmetry_1
    _geom_torsion_site_symmetry_2
    _geom_torsion_site_symmetry_3
    _geom_torsion_site_symmetry_4
    _geom_torsion
    _geom_torsion_publ_flag
    O11 Zr1 N1 C2 . . . . 79.81(17) ?
    O9 Zr1 N1 C2 . . . . -144.77(16) ?
    O1 Zr1 N1 C2 . . . . -4.07(16) ?
    O3 Zr1 N1 C2 . . . . 177.53(19) ?
    O5 Zr1 N1 C2 . . . . 34.2(2) ?
    O7 Zr1 N1 C2 . . . . -99.62(18) ?
    N3 Zr1 N1 C2 . . . . 126.98(17) ?
    N2 Zr1 N1 C2 . . . . -52.46(19) ?
    O11 Zr1 N1 C6 . . . . -96.45(17) ?
    O9 Zr1 N1 C6 . . . . 39.0(2) ?
    O1 Zr1 N1 C6 . . . . 179.67(18) ?
    O3 Zr1 N1 C6 . . . . 1.27(15) ?
    O5 Zr1 N1 C6 . . . . -142.04(15) ?
    O7 Zr1 N1 C6 . . . . 84.13(17) ?
    N3 Zr1 N1 C6 . . . . -49.28(18) ?
    N2 Zr1 N1 C6 . . . . 131.28(16) ?
    O11 Zr1 O1 C1 . . . . -72.21(18) ?
    O9 Zr1 O1 C1 . . . . 137.22(17) ?
    O3 Zr1 O1 C1 . . . . 3.7(2) ?
    O5 Zr1 O1 C1 . . . . -152.33(19) ?
    O7 Zr1 O1 C1 . . . . 71.25(18) ?
    N3 Zr1 O1 C1 . . . . -109.06(19) ?
    N1 Zr1 O1 C1 . . . . 1.57(17) ?
    N2 Zr1 O1 C1 . . . . 137.39(19) ?
    O11 Zr1 O3 C7 . . . . 70.44(18) ?
    O9 Zr1 O3 C7 . . . . -152.41(18) ?
    O1 Zr1 O3 C7 . . . . -0.6(2) ?
    O5 Zr1 O3 C7 . . . . 139.11(17) ?
    O7 Zr1 O3 C7 . . . . -72.56(18) ?
    N3 Zr1 O3 C7 . . . . 136.80(19) ?
    N1 Zr1 O3 C7 . . . . 1.50(17) ?
    N2 Zr1 O3 C7 . . . . -107.71(18) ?
    Zr1 O1 C1 O2 . . . . -175.06(18) ?
    Zr1 O1 C1 C2 . . . . 0.7(3) ?
    C6 N1 C2 C3 . . . . 1.3(3) ?
    Zr1 N1 C2 C3 . . . . -175.02(17) ?
    C6 N1 C2 C1 . . . . -178.1(2) ?
    Zr1 N1 C2 C1 . . . . 5.7(3) ?
    O2 C1 C2 N1 . . . . 171.7(2) ?
    O1 C1 C2 N1 . . . . -4.2(3) ?
    O2 C1 C2 C3 . . . . -7.5(4) ?
    O1 C1 C2 C3 . . . . 176.6(2) ?
    N1 C2 C3 C4 . . . . -0.4(4) ?
    C1 C2 C3 C4 . . . . 178.8(2) ?
    C2 C3 C4 C5 . . . . -0.6(4) ?
    C3 C4 C5 C6 . . . . 0.7(4) ?
    C2 N1 C6 C5 . . . . -1.1(3) ?
    Zr1 N1 C6 C5 . . . . 175.18(17) ?
    C2 N1 C6 C7 . . . . -179.5(2) ?
    Zr1 N1 C6 C7 . . . . -3.3(2) ?
    C4 C5 C6 N1 . . . . 0.1(4) ?
    C4 C5 C6 C7 . . . . 178.3(2) ?
    Zr1 O3 C7 O4 . . . . 179.05(17) ?
    Zr1 O3 C7 C6 . . . . -3.7(3) ?
    N1 C6 C7 O4 . . . . -178.3(2) ?
    C5 C6 C7 O4 . . . . 3.4(4) ?
    N1 C6 C7 O3 . . . . 4.3(3) ?
    C5 C6 C7 O3 . . . . -174.1(2) ?
    O11 Zr1 N2 C9 . . . . 38.2(2) ?
    O9 Zr1 N2 C9 . . . . -98.20(17) ?
    O1 Zr1 N2 C9 . . . . 81.91(17) ?
    O3 Zr1 N2 C9 . . . . -144.46(16) ?
    O5 Zr1 N2 C9 . . . . -2.13(16) ?
    O7 Zr1 N2 C9 . . . . 178.05(18) ?
    N3 Zr1 N2 C9 . . . . -50.07(19) ?
    N1 Zr1 N2 C9 . . . . 129.38(17) ?
    O11 Zr1 N2 C13 . . . . -139.83(16) ?
    O9 Zr1 N2 C13 . . . . 83.78(17) ?
    O1 Zr1 N2 C13 . . . . -96.11(18) ?
    O3 Zr1 N2 C13 . . . . 37.5(2) ?
    O5 Zr1 N2 C13 . . . . 179.84(19) ?
    O7 Zr1 N2 C13 . . . . 0.03(16) ?
    N3 Zr1 N2 C13 . . . . 131.91(16) ?
    N1 Zr1 N2 C13 . . . . -48.65(19) ?
    O11 Zr1 O5 C8 . . . . -150.83(19) ?
    O9 Zr1 O5 C8 . . . . 71.97(18) ?
    O1 Zr1 O5 C8 . . . . -71.37(18) ?
    O3 Zr1 O5 C8 . . . . 136.75(17) ?
    O7 Zr1 O5 C8 . . . . 1.9(2) ?
    N3 Zr1 O5 C8 . . . . 139.08(19) ?
    N1 Zr1 O5 C8 . . . . -107.32(19) ?
    N2 Zr1 O5 C8 . . . . 1.68(17) ?
    O11 Zr1 O7 C14 . . . . 137.40(17) ?
    O9 Zr1 O7 C14 . . . . -72.30(18) ?
    O1 Zr1 O7 C14 . . . . 71.31(18) ?
    O3 Zr1 O7 C14 . . . . -151.21(19) ?
    O5 Zr1 O7 C14 . . . . 2.2(2) ?
    N3 Zr1 O7 C14 . . . . -108.38(19) ?
    N1 Zr1 O7 C14 . . . . 138.25(19) ?
    N2 Zr1 O7 C14 . . . . 2.44(17) ?
    Zr1 O5 C8 O6 . . . . 179.53(18) ?
    Zr1 O5 C8 C9 . . . . -1.1(3) ?
    C13 N2 C9 C10 . . . . 0.6(3) ?
    Zr1 N2 C9 C10 . . . . -177.49(18) ?
    C13 N2 C9 C8 . . . . -179.6(2) ?
    Zr1 N2 C9 C8 . . . . 2.3(3) ?
    O6 C8 C9 N2 . . . . 178.5(2) ?
    O5 C8 C9 N2 . . . . -0.9(3) ?
    O6 C8 C9 C10 . . . . -1.7(4) ?
    O5 C8 C9 C10 . . . . 178.9(2) ?
    N2 C9 C10 C11 . . . . -0.5(4) ?
    C8 C9 C10 C11 . . . . 179.7(2) ?
    C9 C10 C11 C12 . . . . 0.1(4) ?
    C10 C11 C12 C13 . . . . 0.3(4) ?
    C9 N2 C13 C12 . . . . -0.1(3) ?
    Zr1 N2 C13 C12 . . . . 177.89(17) ?
    C9 N2 C13 C14 . . . . -179.9(2) ?
    Zr1 N2 C13 C14 . . . . -1.9(3) ?
    C11 C12 C13 N2 . . . . -0.3(4) ?
    C11 C12 C13 C14 . . . . 179.4(2) ?
    Zr1 O7 C14 O8 . . . . 176.13(18) ?
    Zr1 O7 C14 C13 . . . . -4.2(3) ?
    N2 C13 C14 O8 . . . . -176.6(2) ?
    C12 C13 C14 O8 . . . . 3.7(4) ?
    N2 C13 C14 O7 . . . . 3.7(3) ?
    C12 C13 C14 O7 . . . . -176.0(2) ?
    O11 Zr1 N3 C16 . . . . 178.94(18) ?
    O9 Zr1 N3 C16 . . . . -0.52(15) ?
    O1 Zr1 N3 C16 . . . . -141.75(15) ?
    O3 Zr1 N3 C16 . . . . 81.86(17) ?
    O5 Zr1 N3 C16 . . . . -96.63(17) ?
    O7 Zr1 N3 C16 . . . . 37.8(2) ?
    N1 Zr1 N3 C16 . . . . 130.51(16) ?
    N2 Zr1 N3 C16 . . . . -50.06(18) ?
    O11 Zr1 N3 C20 . . . . -4.98(16) ?
    O9 Zr1 N3 C20 . . . . 175.56(18) ?
    O1 Zr1 N3 C20 . . . . 34.3(2) ?
    O3 Zr1 N3 C20 . . . . -102.06(17) ?
    O5 Zr1 N3 C20 . . . . 79.44(17) ?
    O7 Zr1 N3 C20 . . . . -146.12(15) ?
    N1 Zr1 N3 C20 . . . . -53.42(18) ?
    N2 Zr1 N3 C20 . . . . 126.02(16) ?
    O11 Zr1 O9 C15 . . . . 3.7(2) ?
    O1 Zr1 O9 C15 . . . . 140.88(16) ?
    O3 Zr1 O9 C15 . . . . -71.07(17) ?
    O5 Zr1 O9 C15 . . . . 74.13(17) ?
    O7 Zr1 O9 C15 . . . . -149.76(18) ?
    N3 Zr1 O9 C15 . . . . 4.43(16) ?
    N1 Zr1 O9 C15 . . . . -106.57(18) ?
    N2 Zr1 O9 C15 . . . . 140.72(18) ?
    O9 Zr1 O11 C21 . . . . 2.9(2) ?
    O1 Zr1 O11 C21 . . . . -150.93(19) ?
    O3 Zr1 O11 C21 . . . . 72.58(18) ?
    O5 Zr1 O11 C21 . . . . -71.65(18) ?
    O7 Zr1 O11 C21 . . . . 139.58(17) ?
    N3 Zr1 O11 C21 . . . . 2.15(17) ?
    N1 Zr1 O11 C21 . . . . 138.73(19) ?
    N2 Zr1 O11 C21 . . . . -109.31(19) ?
    Zr1 O9 C15 O10 . . . . 172.67(17) ?
    Zr1 O9 C15 C16 . . . . -7.2(3) ?
    C20 N3 C16 C17 . . . . 0.2(3) ?
    Zr1 N3 C16 C17 . . . . 176.24(17) ?
    C20 N3 C16 C15 . . . . -178.54(19) ?
    Zr1 N3 C16 C15 . . . . -2.5(2) ?
    O10 C15 C16 N3 . . . . -174.0(2) ?
    O9 C15 C16 N3 . . . . 5.8(3) ?
    O10 C15 C16 C17 . . . . 7.3(4) ?
    O9 C15 C16 C17 . . . . -172.8(2) ?
    N3 C16 C17 C18 . . . . -2.1(3) ?
    C15 C16 C17 C18 . . . . 176.4(2) ?
    C16 C17 C18 C19 . . . . 2.0(4) ?
    C17 C18 C19 C20 . . . . 0.0(4) ?
    C16 N3 C20 C19 . . . . 2.0(3) ?
    Zr1 N3 C20 C19 . . . . -174.09(17) ?
    C16 N3 C20 C21 . . . . -177.09(19) ?
    Zr1 N3 C20 C21 . . . . 6.8(2) ?
    C18 C19 C20 N3 . . . . -2.0(3) ?
    C18 C19 C20 C21 . . . . 176.9(2) ?
    Zr1 O11 C21 O12 . . . . -177.80(17) ?
    Zr1 O11 C21 C20 . . . . 0.5(3) ?
    N3 C20 C21 O12 . . . . 173.6(2) ?
    C19 C20 C21 O12 . . . . -5.4(4) ?
    N3 C20 C21 O11 . . . . -4.8(3) ?
    C19 C20 C21 O11 . . . . 176.2(2) ?
    C24 N6 C22 N7 . . . . -177.1(2) ?
    C24 N6 C22 N4 . . . . 2.7(3) ?
    C23 N4 C22 N7 . . . . 179.2(2) ?
    C23 N4 C22 N6 . . . . -0.7(3) ?
    C24 N5 C23 N8 . . . . -177.7(2) ?
    C24 N5 C23 N4 . . . . 1.7(3) ?
    C22 N4 C23 N5 . . . . -1.7(3) ?
    C22 N4 C23 N8 . . . . 177.7(2) ?
    C23 N5 C24 N9 . . . . -179.4(2) ?
    C23 N5 C24 N6 . . . . 0.7(4) ?
    C22 N6 C24 N9 . . . . 177.2(2) ?
    C22 N6 C24 N5 . . . . -2.8(4) ?
    C27 N12 C25 N13 . . . . -176.6(2) ?
    C27 N12 C25 N10 . . . . 3.8(4) ?
    C26 N10 C25 N13 . . . . 176.9(3) ?
    C26 N10 C25 N12 . . . . -3.5(4) ?
    C25 N10 C26 N14 . . . . 169.0(3) ?
    C25 N10 C26 N11 . . . . 0.2(4) ?
    C25 N10 C26 N14' . . . . -157.4(4) ?
    C27 N11 C26 N10 . . . . 2.4(4) ?
    C27 N11 C26 N14 . . . . -166.5(3) ?
    C27 N11 C26 N14' . . . . 160.7(4) ?
    C25 N12 C27 N15 . . . . 179.4(2) ?
    C25 N12 C27 N11 . . . . -0.8(3) ?
    C26 N11 C27 N15 . . . . 177.7(3) ?
    C26 N11 C27 N12 . . . . -2.1(4) ?
loop_
    _geom_hbond_atom_site_label_D
    _geom_hbond_atom_site_label_H
    _geom_hbond_atom_site_label_A
    _geom_hbond_site_symmetry_A
    _geom_hbond_distance_DH
    _geom_hbond_distance_HA
    _geom_hbond_distance_DA
    _geom_hbond_angle_DHA
    _geom_hbond_publ_flag
    O1W H1WA N12 1_555 0.82 2.43 3.106(3) 140 y
    O1W H1WB O4W 1_555 0.82 2.03 2.824(4) 163 y
    O2W H2WA O2 1_655 0.82 1.96 2.746(3) 160 y
    O2W H2WB O7 1_555 0.82 2.24 3.051(3) 169 y
    O2W H2WB O8 1_555 0.82 2.58 3.091(3) 122 y
    N4 H4A O8 1_555 0.87 2.05 2.805(3) 144 y
    O3W H3WA O5 1_655 0.82 2.26 2.992(4) 149 y
    O3W H3WA O11 1_655 0.82 2.44 3.008(4) 127 y
    O3W H3WB O10 1_555 0.82 2.12 2.890(3) 155 y
    O4W H4WA O4 1_445 0.82 2.06 2.858(5) 166 y
    N7 H7A O2W 1_555 0.87 2.06 2.921(3) 168 y
    N7 H7B O4 2_776 0.87 2.09 2.949(3) 169 y
    O4W H4WB O2 1_545 0.82 2.46 3.283(4) 180 y
    N8 H8A O1W 1_555 0.87 2.10 2.813(3) 139 y
    N8 H8B O8 1_555 0.87 1.94 2.762(3) 156 y
    N9 H9A O2 2_666 0.87 2.23 2.944(3) 139 y
    N9 H9B N10 2_766 0.87 2.08 2.947(3) 176 y
    N11 H11A O9 1_555 0.87 2.42 3.134(3) 139 y
    N13 H13A O4 1_545 0.87 2.32 2.957(3) 130 y
    N13 H13B N6 2_766 0.87 2.10 2.958(3) 170 y
    N14 H14A O1 1_655 0.87 2.54 3.398(6) 169 y
    N14 H14A O2 1_655 0.87 2.48 3.167(6) 136 y
    N14 H14B O3W 1_555 0.87 2.55 3.119(6) 124 y
    N14 H14B O9 1_555 0.87 2.51 3.121(6) 127 y
    N14 H14B O10 1_555 0.87 2.42 3.228(5) 156 y
    N15 H15A O6 2_565 0.87 1.94 2.797(3) 166 y
    N15 H15B O12 1_545 0.87 2.06 2.911(3) 167 y
    C3 H3 O2W 2_676 0.95 2.36 3.130(3) 138 y
    C12 H12 O1W 1_555 0.95 2.58 3.326(3) 136 y
    C17 H17 N12 2_665 0.95 2.48 3.417(4) 169 y
    C19 H19 O3W 2_675 0.95 2.31 3.215(4) 158 y
    C14 O8 Cg1 . 1.23 3.89 4.068(3) 89 y
data_global
_journal_date_recd_electronic     2008-08-22
_journal_date_accepted     2008-09-17
_journal_name_full     'Acta Crystallographica, Section E'
_journal_year     2008
_journal_volume     64
_journal_issue     10
_journal_page_first     m1308
_journal_page_last     m1309
_journal_paper_category     QM
_journal_coeditor_code     OM2259
_publ_contact_author_name     'Hossein Aghabozorg'
_publ_contact_author_address
;
Faculty of Chemistry, Tarbiat Moallem University, Tehran, Iran
;
_publ_contact_author_email     haghabozorg@yahoo.com
_publ_contact_author_fax     ?
_publ_contact_author_phone     ?
_publ_section_title
;
Bis(2,4,6-triamino-1,3,5-triazin-1-ium)
tris(pyridine-2,6-dicarboxylato)zirconate(IV) tetrahydrate
;
loop_
    _publ_author_name
    _publ_author_footnote
    _publ_author_address
    'Daneshvar, Shirin' .
;
Department of Chemistry, Islamic Azad University, Ardabil Branch, Ardabil, Iran
;
    'Aghabozorg, Hossein' .
;
Faculty of Chemistry, Tarbiat Moallem University, Tehran, Iran
;
    'Manteghi, Faranak' .
;
Faculty of Chemistry, Iran University of Science and Technology, Tehran, Iran
;
