# Supplementary material for: Bis(2,4,6-triamino-1,3,5-triazin-1-ium) tris­(pyridine-2,6-dicarboxyl­ato)­zirconate(IV) tetra­hydrate
Source: Acta Crystallogr Sect E Struct Rep Online. 2008 Sep 20;64(Pt 10):m1308–9. doi: 10.1107/S1600536808029887 (PMC2959331; doi:10.1107/S1600536808029887)
Supplement: Supplementary file 2 [file e-64-m1308-Isup2.hkl]

# 
# h,k,l, Fc-squared, Fo-squared, sigma(Fo-squared) and status flag 
# 
data_I
_shelx_title ' a in P-1' 
_shelx_refln_list_code          4 
_shelx_F_calc_maximum      382.42 
_exptl_crystal_F_000       932.00 
_reflns_d_resolution_high  0.7570 
 
loop_ 
 _symmetry_equiv_pos_as_xyz 
 'x, y, z' 
 '-x, -y, -z' 
 
_cell_length_a     9.3749 
_cell_length_b    12.3082 
_cell_length_c    16.9339 
_cell_angle_alpha  97.926 
_cell_angle_beta  106.050 
_cell_angle_gamma 107.839 
 
_shelx_F_squared_multiplier     1.000 
 
loop_ 
 _refln_index_h 
 _refln_index_k 
 _refln_index_l 
 _refln_F_squared_calc 
 _refln_F_squared_meas 
 _refln_F_squared_sigma 
 _refln_observed_status 
   1   0   0     2658.95     3041.40     31.59 o 
   2   0   0     1576.01     1495.61     38.02 o 
   3   0   0     1638.77     1712.23     23.09 o 
   4   0   0    12184.22    14080.35    465.84 o 
   5   0   0     2071.93     2239.84     83.16 o 
   6   0   0        3.53        0.06      4.68 o 
   7   0   0     2004.11     2015.91     57.47 o 
   8   0   0      146.23      115.88     28.68 o 
   9   0   0     1952.97     2089.86     69.74 o 
  10   0   0      161.14      180.92     27.04 o 
  11   0   0       68.65       69.80     23.52 o 
 -11   1   0       16.76       23.40     19.15 o 
 -10   1   0      515.51      480.88     37.51 o 
  -9   1   0      576.81      589.34     37.24 o 
  -8   1   0     1037.07     1015.25     43.48 o 
  -7   1   0      814.96      838.33     26.51 o 
  -6   1   0      243.32      181.04     12.62 o 
  -5   1   0      291.44      227.97     11.75 o 
  -4   1   0     2538.06     2672.53     53.13 o 
  -3   1   0      349.32      303.81     10.52 o 
  -2   1   0       94.94       37.24      3.72 o 
   0   1   0      312.97      328.22      5.61 o 
   2   1   0    24805.94    25306.06    193.41 o 
   3   1   0      473.62      464.71     15.47 o 
   4   1   0      786.11      656.56     18.57 o 
   5   1   0      386.66      303.11     13.11 o 
   6   1   0      934.63      928.80     24.52 o 
   7   1   0        1.53       -2.77      8.16 o 
   8   1   0      619.25      611.42     36.39 o 
   9   1   0      129.73      104.44     20.77 o 
  10   1   0       14.98        6.18     16.50 o 
 -11   2   0      296.61      338.25     36.78 o 
 -10   2   0       91.88       80.83     19.45 o 
  -9   2   0      538.28      560.35     36.04 o 
  -8   2   0       58.42       50.87     14.76 o 
  -7   2   0      327.41      330.78     17.82 o 
  -6   2   0     3801.12     4261.30     67.58 o 
  -5   2   0      647.65      627.59     19.56 o 
  -4   2   0     2326.06     2142.93     31.85 o 
  -3   2   0        0.28        2.57      2.65 o 
  -2   2   0     1047.38      726.71     17.91 o 
  -1   2   0     2694.47     2834.99     38.01 o 
   0   2   0      431.10      493.83      9.33 o 
   1   2   0     9512.55    10897.40    109.48 o 
   2   2   0      909.05     1090.50     19.37 o 
   3   2   0     5985.23     6428.19     89.90 o 
   4   2   0     3287.27     3592.44     69.51 o 
   5   2   0     2278.86     2243.84     64.11 o 
   6   2   0      195.06      150.82     18.23 o 
   7   2   0     1747.59     1642.68     68.33 o 
   8   2   0     1641.83     1576.84     58.32 o 
   9   2   0       96.41       71.58     19.04 o 
  10   2   0      441.91      396.38     39.28 o 
 -11   3   0       18.56       16.08     17.86 o 
 -10   3   0       34.37       48.84     17.44 o 
  -9   3   0      127.56      102.27     19.01 o 
  -8   3   0     1039.66     1046.85     32.78 o 
  -7   3   0     1044.89     1088.07     30.98 o 
  -6   3   0     1120.61     1116.71     28.84 o 
  -5   3   0     1210.18     1064.49     26.08 o 
  -4   3   0       29.11       19.83      4.68 o 
  -3   3   0      484.91      407.97     12.80 o 
  -2   3   0     5958.51     6620.48     64.73 o 
  -1   3   0     2724.97     2658.83     56.08 o 
   0   3   0      117.12       47.93      5.22 o 
   1   3   0      325.57      294.46     10.07 o 
   2   3   0     3314.34     3067.39     35.12 o 
   3   3   0     3890.21     4241.87     54.97 o 
   4   3   0        1.07        1.86      4.04 o 
   5   3   0     1597.61     1630.36     52.99 o 
   6   3   0      472.57      475.41     31.51 o 
   7   3   0      760.59      714.68     38.01 o 
   8   3   0       42.91       31.37     13.76 o 
   9   3   0      251.67      274.48     31.27 o 
  10   3   0       11.51        3.97     17.64 o 
 -11   4   0     1388.64     1502.76     64.54 o 
 -10   4   0       19.94       21.88     15.77 o 
  -9   4   0       34.12       30.72     12.76 o 
  -8   4   0        1.83        3.63      7.58 o 
  -7   4   0      128.42       95.93     11.58 o 
  -6   4   0     6784.94     7507.23     75.11 o 
  -5   4   0       12.73        5.27      4.55 o 
  -4   4   0     1905.25     1917.61     31.29 o 
  -3   4   0      360.04      370.16     12.00 o 
  -2   4   0     1090.55      908.52     39.57 o 
  -1   4   0       52.19       62.31      4.39 o 
   0   4   0      103.48       86.65      5.92 o 
   1   4   0       82.69       90.17      8.12 o 
   2   4   0       51.07       29.92      5.44 o 
   3   4   0      347.81      284.54     16.50 o 
   4   4   0     2091.01     2151.71     36.76 o 
   5   4   0      951.28      813.06     36.30 o 
   6   4   0     2065.61     1985.62     59.58 o 
   7   4   0        0.68        4.25     10.76 o 
   8   4   0      343.70      337.16     32.03 o 
   9   4   0       39.37       28.66     18.27 o 
 -11   5   0      403.52      387.43     35.29 o 
 -10   5   0       40.52       38.00     16.27 o 
  -9   5   0      711.23      733.06     30.18 o 
  -8   5   0      241.36      199.49     16.93 o 
  -7   5   0     1812.82     1928.24     41.83 o 
  -6   5   0        0.81        1.36      4.70 o 
  -5   5   0     1696.66     1812.33     48.98 o 
  -4   5   0     2521.68     2544.02     35.76 o 
  -3   5   0     4485.59     5219.42    157.75 o 
  -2   5   0     2131.86     1850.44    106.53 o 
  -1   5   0      146.19      129.95      6.99 o 
   0   5   0     6965.88     6635.98    130.81 o 
   1   5   0     6176.92     6504.59     80.24 o 
   2   5   0      801.86      808.29     21.92 o 
   3   5   0      585.60      572.55     19.78 o 
   4   5   0      445.02      389.39     17.80 o 
   5   5   0      939.50      782.30     50.98 o 
   6   5   0        4.34       -5.07      9.75 o 
   7   5   0      138.02      144.85     22.18 o 
   8   5   0        6.84        5.11     13.99 o 
   9   5   0      325.21      284.78     35.30 o 
 -11   6   0      219.95      222.24     29.99 o 
 -10   6   0     6623.25     7703.25    130.75 o 
  -9   6   0      953.64      963.14     34.79 o 
  -8   6   0        0.69        2.18      7.21 o 
  -7   6   0       91.32       74.89     11.35 o 
  -6   6   0      626.32      580.75     21.64 o 
  -5   6   0      284.04      287.03     14.24 o 
  -4   6   0       26.27       33.64      5.88 o 
  -3   6   0     3819.83     4550.62    125.29 o 
  -2   6   0      360.71      334.67     10.36 o 
  -1   6   0     5594.09     6224.16     83.64 o 
   0   6   0       98.58       30.55      5.52 o 
   1   6   0      220.14      179.53     11.20 o 
   2   6   0      866.93      894.46     25.00 o 
   3   6   0      501.24      518.15     18.33 o 
   4   6   0      373.03      317.47     23.97 o 
   5   6   0      562.82      492.83     31.54 o 
   6   6   0       44.91       41.67     15.12 o 
   7   6   0       12.27       -4.84     12.20 o 
   8   6   0       92.39       64.83     20.51 o 
 -11   7   0     1440.20     1583.27     97.72 o 
 -10   7   0      112.52       82.18     20.36 o 
  -9   7   0      356.28      347.02     22.52 o 
  -8   7   0     2035.81     2171.22     47.92 o 
  -7   7   0       85.54       76.79     11.03 o 
  -6   7   0        7.21        3.92      5.93 o 
  -5   7   0      931.44      926.62     36.82 o 
  -4   7   0     4781.74     4820.94     83.69 o 
  -3   7   0       79.29       42.50      9.51 o 
  -2   7   0     3636.55     3782.03    135.39 o 
  -1   7   0      140.65      127.44      8.90 o 
   0   7   0     1293.90     1216.49     42.56 o 
   1   7   0     1884.21     2116.63     38.28 o 
   2   7   0      408.98      452.07     21.46 o 
   3   7   0      995.86      939.19     32.11 o 
   4   7   0     1090.11     1052.07     43.26 o 
   5   7   0     2912.73     3170.20     79.86 o 
   6   7   0       87.46       47.60     16.13 o 
   7   7   0      558.21      496.86     37.54 o 
   8   7   0      186.42      165.57     28.26 o 
 -11   8   0      185.68      103.38     36.11 o 
 -10   8   0        2.04        1.06     14.02 o 
  -9   8   0      353.41      332.92     29.26 o 
  -8   8   0       62.02       36.91     13.20 o 
  -7   8   0     1157.32     1217.34     50.27 o 
  -6   8   0      305.46      247.19     22.46 o 
  -5   8   0     1105.82     1195.32     62.67 o 
  -4   8   0       48.15       30.26      9.47 o 
  -3   8   0     3826.68     3691.80     70.01 o 
  -2   8   0     3166.11     3232.08     63.94 o 
  -1   8   0       16.34       13.21      5.03 o 
   0   8   0     5239.78     5545.65     63.58 o 
   1   8   0       21.20       10.67      6.34 o 
   2   8   0     2452.08     2534.01     49.18 o 
   3   8   0       91.85       52.30     13.81 o 
   4   8   0     2334.08     2304.41     83.91 o 
   5   8   0      375.93      307.96     29.53 o 
   6   8   0       76.95       52.22     18.00 o 
   7   8   0       77.88       82.20     21.51 o 
 -11   9   0      224.81      238.62     48.86 o 
 -10   9   0       70.26       59.03     19.04 o 
  -9   9   0      149.43      103.99     20.51 o 
  -8   9   0      361.94      407.67     30.21 o 
  -7   9   0       93.43       85.39     17.22 o 
  -6   9   0      319.13      326.16     25.78 o 
  -5   9   0       19.78       11.25      9.25 o 
  -4   9   0     1049.01     1115.27     41.52 o 
  -3   9   0      905.88      891.33     37.28 o 
  -2   9   0      630.33      524.09     28.49 o 
  -1   9   0     1061.20     1065.62     26.71 o 
   0   9   0      403.37      331.81     23.76 o 
   1   9   0     1174.49     1196.28     33.43 o 
   2   9   0        1.08        3.66      7.27 o 
   3   9   0      504.10      529.23     32.45 o 
   4   9   0      987.79      975.30     46.21 o 
   5   9   0      616.32      567.80     38.47 o 
   6   9   0       56.10       33.59     19.01 o 
 -11  10   0      275.39      242.61     32.94 o 
 -10  10   0       20.10       25.99     17.27 o 
  -9  10   0     1461.74     1492.94     60.36 o 
  -8  10   0       25.25       18.29     12.26 o 
  -7  10   0      838.77      814.40     42.20 o 
  -6  10   0       16.01       13.66     11.26 o 
  -5  10   0      454.13      447.92     60.19 o 
  -4  10   0     4858.46     5118.77     94.33 o 
  -3  10   0      177.72      128.78     30.09 o 
  -2  10   0     1032.45      986.07     40.97 o 
  -1  10   0      102.70       81.99     15.62 o 
   0  10   0      723.56      658.49     34.28 o 
   1  10   0      536.86      476.20     22.75 o 
   2  10   0        1.01        3.18      8.20 o 
   3  10   0      917.11      901.28    120.02 o 
   4  10   0      198.26      177.08     25.25 o 
   5  10   0      581.97      653.02     43.20 o 
   6  10   0        2.61        1.46     18.65 o 
 -11  11   0      133.77      107.33     26.91 o 
 -10  11   0      559.76      542.66     41.20 o 
  -9  11   0       29.57       15.99     15.50 o 
  -8  11   0      950.54      926.68     47.66 o 
  -7  11   0       97.29       68.09     16.63 o 
  -6  11   0      312.43      307.30     27.52 o 
  -5  11   0        1.28       -4.39      9.43 o 
  -4  11   0     2027.73     1976.62     65.14 o 
  -3  11   0      383.18      371.77     27.92 o 
  -2  11   0      223.67      180.01     28.68 o 
  -1  11   0     1577.53     1542.69     54.91 o 
   0  11   0        1.33       -1.68     10.55 o 
   1  11   0      754.18      746.15     42.84 o 
   2  11   0      156.04      142.32     33.99 o 
   3  11   0        1.66       10.62     21.95 o 
   4  11   0       25.76       17.70     22.66 o 
   5  11   0      109.79       87.09     36.11 o 
 -10  12   0        0.70      -11.88     16.72 o 
  -9  12   0        7.33       -4.82     15.26 o 
  -8  12   0       36.08       25.97     15.50 o 
  -7  12   0      146.71      137.19     23.03 o 
  -6  12   0      193.55      150.51     22.03 o 
  -5  12   0        6.36       -0.18     10.98 o 
  -4  12   0       16.60        9.59     12.58 o 
  -3  12   0      179.89      148.51     21.03 o 
  -2  12   0     1391.72     1486.08     56.41 o 
  -1  12   0       67.58       34.62     13.26 o 
   0  12   0      474.41      438.07     32.96 o 
   1  12   0      377.32      376.14     34.34 o 
   2  12   0        9.03        2.12     23.37 o 
   3  12   0      347.28      403.58     39.47 o 
   4  12   0        8.27       -2.83     24.07 o 
 -10  13   0      234.23      216.84     32.27 o 
  -9  13   0       61.96       52.86     20.92 o 
  -8  13   0      165.78      175.63     27.52 o 
  -7  13   0     1070.24      994.65     51.30 o 
  -6  13   0      150.07      123.71     26.91 o 
  -5  13   0      206.17      150.48     22.78 o 
  -4  13   0       73.48       55.58     16.52 o 
  -3  13   0     1063.45     1088.49     51.04 o 
  -2  13   0       21.39       17.54     14.11 o 
  -1  13   0      378.46      372.76     33.00 o 
   0  13   0       63.30       60.25     18.27 o 
   1  13   0       12.29       14.16     22.66 o 
   2  13   0      268.78      291.73     52.40 o 
   3  13   0       33.45       26.91     26.91 o 
  -9  14   0      123.96       96.47     24.97 o 
  -8  14   0      483.72      457.18     41.33 o 
  -7  14   0      284.07      266.23     38.59 o 
  -6  14   0     1013.86     1052.67     54.55 o 
  -5  14   0      142.09      108.54     22.01 o 
  -4  14   0        0.85       -6.37     12.02 o 
  -3  14   0      458.60      451.98     36.30 o 
  -2  14   0      244.48      186.05     49.92 o 
  -1  14   0      743.14      729.63     46.15 o 
   0  14   0        2.93       -3.54     21.95 o 
   1  14   0      531.15      605.41     66.56 o 
  -8  15   0        7.02       15.45     18.20 o 
  -7  15   0      268.47      229.97     33.28 o 
  -6  15   0        1.40        0.71     16.50 o 
  -5  15   0      298.57      298.71     33.79 o 
  -4  15   0      439.53      471.56     39.02 o 
  -3  15   0       17.57        3.73     16.00 o 
  -2  15   0      683.46      706.37     47.72 o 
  -1  15   0        0.81       11.70     17.00 o 
   0  15   0      464.13      454.59     67.27 o 
  -5  16   0      112.97       67.98     23.53 o 
  -4  16   0       44.72       21.79     19.51 o 
   3 -16   1      329.71      319.56     37.51 o 
   4 -16   1      340.26      376.33     39.97 o 
   5 -16   1        2.18       -1.07     16.63 o 
   0 -15   1      532.75      548.76     66.56 o 
   1 -15   1      899.47      965.97     53.53 o 
   2 -15   1       30.20       24.29     17.64 o 
   3 -15   1      823.40      840.10     49.16 o 
   4 -15   1        0.07        0.68     15.00 o 
   5 -15   1      277.79      291.14     32.53 o 
   6 -15   1      824.99      776.40     49.00 o 
   7 -15   1       15.48        3.99     16.32 o 
   8 -15   1      454.56      491.00     43.53 o 
  -2 -14   1      320.56      306.60     53.81 o 
  -1 -14   1      149.79      189.77     41.78 o 
   0 -14   1     1611.48     1613.01    100.55 o 
   1 -14   1      105.31       99.33     21.96 o 
   2 -14   1      553.86      550.36     39.91 o 
   3 -14   1      286.21      242.50     39.65 o 
   4 -14   1      204.48      194.32     26.70 o 
   5 -14   1       59.48       66.63     18.95 o 
   6 -14   1      154.22      155.93     41.42 o 
   7 -14   1      817.34      865.71     88.51 o 
   8 -14   1      170.44      123.77     26.48 o 
   9 -14   1      109.32       58.36     22.51 o 
  -3 -13   1      329.13      300.23     50.27 o 
  -2 -13   1      240.35      189.06     43.19 o 
  -1 -13   1     1260.12     1352.44     90.63 o 
   0 -13   1      621.55      543.18     37.24 o 
   1 -13   1      252.57      268.35     29.74 o 
   2 -13   1      759.02      677.26     40.79 o 
   3 -13   1      479.80      457.97     33.73 o 
   4 -13   1      938.16      861.89     45.49 o 
   5 -13   1       43.86       46.96     16.27 o 
   6 -13   1      744.82      762.59     44.81 o 
   7 -13   1       44.26       33.00     16.00 o 
   8 -13   1      586.24      562.81     41.06 o 
   9 -13   1      437.89      425.36     40.55 o 
  -4 -12   1     1108.16     1191.70     87.09 o 
  -3 -12   1      133.91      118.58     26.55 o 
  -2 -12   1      954.81      955.91     75.76 o 
  -1 -12   1      312.11      381.62     31.81 o 
   0 -12   1      417.30      345.96     37.88 o 
   1 -12   1      178.04      168.22     22.58 o 
   2 -12   1      508.02      504.33     33.87 o 
   3 -12   1     2169.83     2148.35     66.50 o 
   4 -12   1      765.98      735.32     46.38 o 
   5 -12   1     1383.70     1378.19     55.31 o 
   6 -12   1      867.88      869.30     57.35 o 
   7 -12   1      940.08      945.69     48.54 o 
   8 -12   1      456.80      451.74     35.05 o 
   9 -12   1      153.01       93.66     22.51 o 
  10 -12   1       30.26       27.81     19.23 o 
  -5 -11   1      600.37      676.57     46.26 o 
  -4 -11   1       10.31        4.31     13.99 o 
  -3 -11   1      206.19      173.48     37.53 o 
  -2 -11   1       76.61       74.35     26.20 o 
  -1 -11   1       25.81        5.00     10.98 o 
   0 -11   1      297.28      248.50     24.97 o 
   1 -11   1      736.40      679.11     44.96 o 
   2 -11   1      543.19      545.45     32.22 o 
   3 -11   1       27.44       15.58     10.88 o 
   4 -11   1       51.47       39.57     13.41 o 
   5 -11   1        0.59       -2.21      8.75 o 
   6 -11   1      478.33      447.88     32.04 o 
   7 -11   1      106.61       65.69     16.83 o 
   8 -11   1      700.97      694.46     42.29 o 
   9 -11   1      404.35      354.23     35.01 o 
  10 -11   1       67.70       40.25     19.51 o 
  -6 -10   1      264.85      212.17     31.44 o 
  -5 -10   1       35.63       41.99     17.27 o 
  -4 -10   1      733.45      729.43     41.75 o 
  -3 -10   1      121.45      124.84     20.87 o 
  -2 -10   1       73.61       59.40     11.86 o 
  -1 -10   1      255.94      229.36     16.77 o 
   0 -10   1     1370.32     1398.68     35.47 o 
   1 -10   1     1423.32     1493.32     60.90 o 
   2 -10   1       44.36       33.28     11.02 o 
   3 -10   1     1421.38     1417.35     48.56 o 
   4 -10   1      680.34      681.24     35.04 o 
   5 -10   1       49.68       49.87     13.76 o 
   6 -10   1      858.53      813.39     40.30 o 
   7 -10   1       64.10       30.45     12.52 o 
   8 -10   1     1164.47     1262.62     53.46 o 
   9 -10   1      192.93      161.76     25.19 o 
  10 -10   1      934.97      990.32     52.04 o 
  11 -10   1       15.45        1.25     20.01 o 
  -7  -9   1      170.61      169.79     29.79 o 
  -6  -9   1        1.37       -7.02     14.71 o 
  -5  -9   1       87.93       59.05     17.73 o 
  -4  -9   1      512.73      447.72     31.53 o 
  -3  -9   1        4.86        5.66     10.37 o 
  -2  -9   1        0.70        1.18      7.34 o 
  -1  -9   1      127.69       95.05     11.59 o 
   0  -9   1      571.22      525.00     21.09 o 
   1  -9   1        0.08        0.47      5.03 o 
   2  -9   1     2002.94     1996.87     61.60 o 
   3  -9   1     2125.24     2147.38     56.25 o 
   4  -9   1     1251.23     1243.24     44.56 o 
   5  -9   1     1351.08     1339.13     47.06 o 
   6  -9   1      596.43      535.38     31.77 o 
   7  -9   1      104.28       86.05     16.77 o 
   8  -9   1      605.30      630.23     36.82 o 
   9  -9   1     1507.96     1571.08     59.79 o 
  10  -9   1      300.21      300.68     32.44 o 
  11  -9   1      152.00      128.16     38.94 o 
  -7  -8   1       51.55       40.36     19.03 o 
  -6  -8   1      314.90      261.95     30.03 o 
  -5  -8   1      103.77       99.64     19.27 o 
  -4  -8   1      547.27      560.09     48.86 o 
  -3  -8   1     2790.73     2808.94     68.66 o 
  -2  -8   1      230.51      194.27     14.66 o 
  -1  -8   1      279.86      237.57     14.58 o 
   0  -8   1     1691.20     1662.38     35.00 o 
   1  -8   1      873.67      852.20     23.03 o 
   2  -8   1       17.58        5.67      4.34 o 
   3  -8   1       70.97       56.92      7.13 o 
   4  -8   1     2212.30     2295.04     72.97 o 
   5  -8   1       10.30       10.14      5.63 o 
   6  -8   1      444.53      483.89     20.63 o 
   7  -8   1       68.19       42.70     12.99 o 
   8  -8   1      874.98      848.92     41.25 o 
   9  -8   1      213.25      196.36     24.78 o 
  10  -8   1      266.48      240.42     29.49 o 
  11  -8   1      914.90      950.25     76.47 o 
  -8  -7   1      329.93      327.99     36.17 o 
  -7  -7   1      265.53      254.68     29.93 o 
  -6  -7   1      747.11      755.08     41.81 o 
  -5  -7   1      302.21      313.37     26.54 o 
  -4  -7   1     1837.38     1834.25     55.69 o 
  -3  -7   1      518.67      486.76     20.82 o 
  -2  -7   1     1118.29     1174.03     29.95 o 
  -1  -7   1      581.87      528.24     26.70 o 
   0  -7   1     2007.13     2054.46     62.16 o 
   1  -7   1      455.15      314.48     16.21 o 
   2  -7   1     4441.96     4582.49    170.68 o 
   3  -7   1      394.15      336.15     13.14 o 
   4  -7   1        6.85        2.33      4.12 o 
   5  -7   1       17.45       13.13      5.80 o 
   6  -7   1      245.71      182.72     13.85 o 
   7  -7   1      281.42      279.32     17.70 o 
   8  -7   1      120.89      100.82     13.75 o 
   9  -7   1        1.09       -1.30      9.33 o 
  10  -7   1       33.68       48.47     16.63 o 
  11  -7   1       18.23        0.71     24.78 o 
  -8  -6   1      248.12      279.38     32.27 o 
  -7  -6   1      601.42      541.88     37.46 o 
  -6  -6   1     1016.29     1001.75     46.56 o 
  -5  -6   1     1255.70     1313.77     49.57 o 
  -4  -6   1      371.38      361.77     24.97 o 
  -3  -6   1      569.94      553.11     18.19 o 
  -2  -6   1     1476.04     1578.64     31.92 o 
  -1  -6   1      223.77      199.46     11.45 o 
   0  -6   1        9.82        4.81      3.85 o 
   1  -6   1      648.13      699.80     17.60 o 
   2  -6   1     3597.13     3583.67     41.71 o 
   3  -6   1     3784.68     4423.57     44.65 o 
   4  -6   1     1579.09     1456.23     35.98 o 
   5  -6   1     1437.90     1474.50     56.35 o 
   6  -6   1     1074.89     1037.04     50.50 o 
   7  -6   1      554.99      574.57     24.23 o 
   8  -6   1      228.54      218.63     18.19 o 
   9  -6   1       40.53       26.97     10.90 o 
  10  -6   1      205.68      191.03     26.41 o 
  11  -6   1      459.46      503.86     39.75 o 
  -9  -5   1      484.92      479.35     41.52 o 
  -8  -5   1      632.20      610.47     41.02 o 
  -7  -5   1      733.93      703.02     40.30 o 
  -6  -5   1      249.48      238.46     24.75 o 
  -5  -5   1      925.58      895.84     39.02 o 
  -4  -5   1     1539.36     1523.46     54.83 o 
  -3  -5   1     2214.06     2439.94     89.60 o 
  -2  -5   1     2809.60     2971.42     63.99 o 
  -1  -5   1     7330.06     7444.52     92.35 o 
   1  -5   1     2160.60     2286.94     51.34 o 
   2  -5   1     2043.93     2141.06     76.23 o 
   3  -5   1     7571.66     8595.49    119.52 o 
   4  -5   1     4974.31     5598.03     77.96 o 
   5  -5   1     3919.88     4504.33    172.79 o 
   6  -5   1     2366.90     2432.07     44.24 o 
   7  -5   1      108.75      103.68     12.51 o 
   8  -5   1     3174.15     3559.44     61.91 o 
   9  -5   1       42.74       26.77      9.12 o 
  10  -5   1      809.84      795.24     44.03 o 
  11  -5   1       10.95       15.26     17.94 o 
  -9  -4   1      142.46      119.10     24.25 o 
  -8  -4   1       13.64        5.64     12.99 o 
  -7  -4   1     1306.11     1302.93     52.57 o 
  -6  -4   1      273.27      220.15     22.46 o 
  -5  -4   1      644.97      608.94     31.29 o 
  -4  -4   1     1835.39     1907.68     34.24 o 
  -3  -4   1      183.43      163.34     10.07 o 
  -2  -4   1      219.17      197.49      9.81 o 
  -1  -4   1     1874.24     1641.90     25.28 o 
   0  -4   1    13559.77    14222.91    106.23 o 
   1  -4   1        3.00       17.09      3.98 o 
   2  -4   1     4894.53     4592.39    117.44 o 
   3  -4   1      330.67      336.98     16.01 o 
   4  -4   1     5975.03     6581.95    137.95 o 
   5  -4   1     1801.07     1918.78     74.13 o 
   6  -4   1      169.45      166.85     13.27 o 
   7  -4   1      800.83      829.28     28.43 o 
   8  -4   1     1696.92     1723.82     62.00 o 
   9  -4   1        0.60        1.27     11.19 o 
  10  -4   1       48.10       24.38     15.72 o 
  11  -4   1      778.08      767.10     47.56 o 
 -10  -3   1      165.43      193.36     30.26 o 
  -9  -3   1       71.35       56.62     19.15 o 
  -8  -3   1     1197.97     1146.84     51.06 o 
  -7  -3   1      202.55      201.87     23.59 o 
  -6  -3   1      317.38      304.86     23.47 o 
  -5  -3   1      306.13      285.90     20.51 o 
  -4  -3   1      951.78      924.75     27.54 o 
  -3  -3   1        3.77        3.93      4.25 o 
  -2  -3   1     1948.85     1886.40     49.69 o 
  -1  -3   1      818.10      767.44     15.09 o 
   0  -3   1     4248.97     4801.56     96.95 o 
   1  -3   1     6327.83     7491.31    120.45 o 
   2  -3   1      255.21      379.63     10.83 o 
   3  -3   1        3.81        6.68      3.42 o 
   4  -3   1     6409.63     6595.20     58.96 o 
   5  -3   1      789.55      837.86     23.53 o 
   6  -3   1     7592.17     8389.14    138.31 o 
   7  -3   1      187.08      175.00     14.33 o 
   8  -3   1      382.74      379.99     21.37 o 
   9  -3   1      170.24      161.28     22.78 o 
  10  -3   1      321.61      307.21     31.53 o 
  11  -3   1      308.48      317.47     36.05 o 
 -10  -2   1      130.17       90.78     22.46 o 
  -9  -2   1      364.65      385.90     33.77 o 
  -8  -2   1      328.96      271.62     27.54 o 
  -7  -2   1       19.91       19.83     10.48 o 
  -6  -2   1     1613.87     1687.94     50.80 o 
  -5  -2   1      265.68      246.08     10.82 o 
  -4  -2   1     2811.24     2824.84     57.65 o 
  -3  -2   1     7432.22     8881.47    285.89 o 
  -2  -2   1      866.80      704.13     19.62 o 
  -1  -2   1     3830.92     4264.33     31.61 o 
   0  -2   1     9935.19     9374.64     63.34 o 
   1  -2   1     3575.53     4223.45     66.99 o 
   2  -2   1      456.01      339.25      9.92 o 
   3  -2   1      229.53      214.85      9.53 o 
   4  -2   1      360.86      303.95     12.86 o 
   5  -2   1     5699.47     6280.53     62.53 o 
   6  -2   1      681.32      615.86     21.89 o 
   7  -2   1     1276.19     1356.09     34.90 o 
   8  -2   1      830.78      882.70     41.30 o 
   9  -2   1      217.05      204.66     24.75 o 
  10  -2   1      600.85      608.58     40.80 o 
  11  -2   1      206.18      210.45     36.11 o 
 -10  -1   1      481.65      498.35     39.24 o 
  -9  -1   1        1.51        5.83     12.90 o 
  -8  -1   1      639.37      648.69     36.80 o 
  -7  -1   1      986.64     1046.92     42.70 o 
  -6  -1   1        4.02        1.32      6.80 o 
  -5  -1   1       90.05      120.10      8.41 o 
  -4  -1   1     4962.62     5371.55    228.32 o 
  -3  -1   1     1856.65     1721.49     28.24 o 
  -2  -1   1     5053.93     4878.71     94.13 o 
  -1  -1   1     7418.27     8665.89     67.35 o 
   0  -1   1     5788.13     6131.29     46.40 o 
   1  -1   1     3051.11     3431.10     24.66 o 
   2  -1   1      211.78      122.07      6.10 o 
   3  -1   1     1798.96     1898.20     29.33 o 
   4  -1   1     5842.96     6424.37    131.33 o 
   5  -1   1      682.07      716.37     41.17 o 
   6  -1   1      273.80      212.67     13.30 o 
   7  -1   1      453.69      451.53     21.14 o 
   8  -1   1       17.08        9.63     10.37 o 
   9  -1   1     1814.84     1899.60     64.77 o 
  10  -1   1        0.18       -5.37     13.95 o 
  11  -1   1      307.67      348.00     75.76 o 
 -11   0   1      229.24      239.32     32.79 o 
 -10   0   1       48.26       48.26     17.27 o 
  -9   0   1     2378.30     2506.87     83.55 o 
  -8   0   1      908.03      923.00     42.31 o 
  -7   0   1      177.82      142.75     18.02 o 
  -6   0   1       88.00       57.69      9.09 o 
  -5   0   1     1250.88     1314.69     42.17 o 
  -4   0   1       33.22       37.33      5.14 o 
  -3   0   1        8.73        2.58      2.45 o 
  -2   0   1       65.19       15.00      2.26 o 
  -1   0   1    10331.14    11312.47     63.72 o 
   1   0   1    14506.11    16765.83    255.48 o 
   2   0   1     5383.98     5976.46     53.13 o 
   3   0   1      390.43      400.21     12.26 o 
   4   0   1     1764.85     1575.26     63.37 o 
   5   0   1      387.81      312.17     14.08 o 
   6   0   1     1447.00     1461.35     56.05 o 
   7   0   1      126.36      104.87     16.00 o 
   8   0   1     1869.98     1806.18     59.53 o 
   9   0   1      129.43       97.75     19.73 o 
  10   0   1      126.49       86.01     24.07 o 
 -11   1   1      203.73      163.35     28.76 o 
 -10   1   1      229.22      200.21     27.70 o 
  -9   1   1       14.66       11.99     11.19 o 
  -8   1   1       11.67       16.66     10.37 o 
  -7   1   1     1154.41     1165.19     38.65 o 
  -6   1   1     2735.71     3078.52    105.76 o 
  -5   1   1     4973.52     5417.39    129.31 o 
  -4   1   1      248.31      262.66     11.36 o 
  -3   1   1     1273.73     1131.57     19.16 o 
  -2   1   1     8108.37     8595.02     46.99 o 
  -1   1   1      131.28       61.16      3.00 o 
   0   1   1    15198.75    15062.20     68.83 o 
   1   1   1      582.92      565.47     13.28 o 
   2   1   1     7292.36     7216.14    110.67 o 
   3   1   1     1832.27     1961.02     74.85 o 
   4   1   1        6.95        7.13      4.10 o 
   5   1   1        2.65       -0.40      4.12 o 
   6   1   1       17.29        8.93      6.10 o 
   7   1   1      754.89      758.88     37.24 o 
   8   1   1       13.26        8.50     11.52 o 
   9   1   1       45.74       36.47     16.02 o 
  10   1   1      400.32      363.92     37.46 o 
 -11   2   1      352.98      361.37     37.04 o 
 -10   2   1      382.32      331.64     32.77 o 
  -9   2   1       53.08       45.32     15.50 o 
  -8   2   1      879.36      864.53     40.05 o 
  -7   2   1       42.07       24.35      7.57 o 
  -6   2   1     5911.06     6531.04    107.74 o 
  -5   2   1     4154.86     4296.84     51.86 o 
  -4   2   1     1897.83     1753.13     27.86 o 
  -3   2   1       62.38       42.87      4.81 o 
  -2   2   1    10826.65    11274.93    113.02 o 
  -1   2   1     1762.07     2120.05     82.85 o 
   0   2   1      179.82      175.45     10.22 o 
   1   2   1    30007.63    32599.75    159.47 o 
   2   2   1    15067.03    15176.27    147.02 o 
   3   2   1     1656.15     1598.63     26.84 o 
   4   2   1     2197.68     2280.45     55.01 o 
   5   2   1     2018.23     2089.41     36.34 o 
   6   2   1     1124.70     1070.46     51.69 o 
   7   2   1       43.19       32.60     12.40 o 
   8   2   1       42.84       31.99     15.12 o 
   9   2   1       44.48       26.50     15.42 o 
  10   2   1      221.56      199.06     31.54 o 
 -11   3   1      567.94      612.97     43.98 o 
 -10   3   1       68.93       41.78     16.52 o 
  -9   3   1      760.54      746.27     40.30 o 
  -8   3   1       28.14       17.97      8.14 o 
  -7   3   1     1919.28     1913.35     61.39 o 
  -6   3   1     2052.18     2208.53     35.77 o 
  -5   3   1      284.06      278.47     13.43 o 
  -4   3   1     1282.65     1232.91     31.51 o 
  -3   3   1     1818.30     1568.77     47.15 o 
  -2   3   1      263.30      196.39      6.39 o 
  -1   3   1       39.40       33.52      5.51 o 
   0   3   1      307.70      217.17      8.02 o 
   1   3   1      598.21      531.84     14.16 o 
   2   3   1       12.01        8.29      3.94 o 
   3   3   1    10322.12    11017.65    255.66 o 
   4   3   1     4476.28     4713.41    121.60 o 
   5   3   1     1142.42     1162.12     28.51 o 
   6   3   1      618.26      517.54     30.21 o 
   7   3   1      986.17     1044.94     46.30 o 
   8   3   1       52.36       36.98     14.76 o 
   9   3   1       55.99       35.66     20.18 o 
 -11   4   1       91.84       53.26     20.77 o 
 -10   4   1     1506.61     1656.47     61.76 o 
  -9   4   1      208.13      185.27     22.51 o 
  -8   4   1       89.88       72.86     11.14 o 
  -7   4   1     3547.99     3787.86     64.17 o 
  -6   4   1     1481.23     1482.46     32.66 o 
  -5   4   1     8791.74     9656.98    181.71 o 
  -4   4   1      260.04      218.34     10.70 o 
  -3   4   1    13856.63    14438.23    106.72 o 
  -2   4   1      121.22      118.27      9.68 o 
  -1   4   1        3.84        0.50      1.77 o 
   0   4   1     2099.35     1754.93     28.11 o 
   1   4   1     5958.93     5687.37     50.61 o 
   2   4   1     5064.51     5506.26     98.08 o 
   3   4   1      747.83      730.56     29.25 o 
   4   4   1      652.38      629.59     21.43 o 
   5   4   1      403.74      379.34     25.48 o 
   6   4   1       79.74       62.31     14.71 o 
   7   4   1      442.84      422.00     31.79 o 
   8   4   1      159.00      126.03     22.58 o 
   9   4   1      125.98       74.35     21.53 o 
 -12   5   1        8.42        3.38     19.95 o 
 -11   5   1     2236.79     2521.30     82.11 o 
 -10   5   1      727.04      737.47     79.66 o 
  -9   5   1       84.58       66.01     12.75 o 
  -8   5   1       17.05       19.47      7.90 o 
  -7   5   1        0.32       -0.27      6.11 o 
  -6   5   1     8938.81     9853.63    106.30 o 
  -5   5   1      437.28      378.39     15.56 o 
  -4   5   1      208.08      265.13     11.49 o 
  -3   5   1     4095.83     4000.22    100.87 o 
  -2   5   1     1664.44     1537.02     36.24 o 
  -1   5   1     5464.97     5813.02    258.94 o 
   0   5   1     2237.95     2341.83     32.00 o 
   1   5   1     7919.63     8563.82     74.37 o 
   2   5   1       12.57       10.77      5.17 o 
   3   5   1     2318.76     2358.70     41.01 o 
   4   5   1     4085.56     4316.42    106.80 o 
   5   5   1      449.48      390.31     27.78 o 
   6   5   1      927.94     1013.55     45.53 o 
   7   5   1        1.22       -2.48     11.52 o 
   8   5   1      461.85      428.40     35.55 o 
 -12   6   1      400.56      455.30     65.14 o 
 -11   6   1     1562.86     1756.79     68.54 o 
 -10   6   1      428.95      444.50     36.82 o 
  -9   6   1     1740.87     1822.98     46.73 o 
  -8   6   1        2.13        3.14      7.36 o 
  -7   6   1     1153.84     1147.65     41.69 o 
  -6   6   1       23.19       17.82      6.76 o 
  -5   6   1      263.83      246.14     12.67 o 
  -4   6   1     7332.39     8318.09    119.06 o 
  -3   6   1      296.34      285.23     17.94 o 
  -2   6   1     4435.03     4484.10     95.59 o 
  -1   6   1    10290.47    11632.48    169.21 o 
   0   6   1     6487.72     6760.80     65.93 o 
   1   6   1      127.75      123.08     10.51 o 
   2   6   1      662.48      629.56     22.72 o 
   3   6   1      458.05      418.47     19.13 o 
   4   6   1     1755.90     1628.15     51.81 o 
   5   6   1     2941.13     2994.83     74.34 o 
   6   6   1       31.55       18.12     13.26 o 
   7   6   1      149.38      124.09     23.37 o 
   8   6   1        0.04       -7.50     15.77 o 
 -11   7   1      215.42      185.52     42.48 o 
 -10   7   1        8.31        6.31     13.78 o 
  -9   7   1        0.06        6.80     11.39 o 
  -8   7   1     1566.69     1658.68     54.99 o 
  -7   7   1      791.22      799.41     27.07 o 
  -6   7   1       44.16       34.97      7.35 o 
  -5   7   1      339.90      331.54     13.86 o 
  -4   7   1     2037.28     1797.09     47.53 o 
  -3   7   1     3909.91     4022.76     69.31 o 
  -2   7   1        7.47        4.25      6.01 o 
  -1   7   1       63.98       13.48      4.46 o 
   0   7   1      311.49      246.42     13.08 o 
   1   7   1     3006.34     3191.56     48.03 o 
   2   7   1     1633.25     1528.89     35.59 o 
   3   7   1      214.59      181.56     15.04 o 
   4   7   1        3.16        1.77      9.51 o 
   5   7   1      216.78      179.21     23.18 o 
   6   7   1      277.21      264.71     28.92 o 
   7   7   1      107.75       81.34     21.27 o 
 -11   8   1       97.50       94.17     33.99 o 
 -10   8   1       89.98       52.42     17.00 o 
  -9   8   1      756.54      756.26     41.33 o 
  -8   8   1     1137.81     1158.01     48.16 o 
  -7   8   1       74.40       52.64     13.99 o 
  -6   8   1      127.84      109.85     16.27 o 
  -5   8   1      985.28      948.70     37.89 o 
  -4   8   1      666.89      663.82     30.72 o 
  -3   8   1     1224.47     1218.94     40.52 o 
  -2   8   1       86.49       57.91     11.52 o 
  -1   8   1     2088.21     2237.43     48.88 o 
   0   8   1     1577.00     1593.59     33.71 o 
   1   8   1     5212.55     5543.36     67.28 o 
   2   8   1      254.56      207.89     17.43 o 
   3   8   1     1215.37     1191.59     46.27 o 
   4   8   1       68.91       51.91     14.49 o 
   5   8   1      358.40      336.18     31.44 o 
   6   8   1       16.85        0.30     14.26 o 
   7   8   1      401.30      416.76     37.80 o 
 -11   9   1       66.00       46.03     31.16 o 
 -10   9   1      523.84      514.26     37.68 o 
  -9   9   1       57.24       30.34     14.71 o 
  -8   9   1      501.70      499.95     33.37 o 
  -7   9   1     1142.21     1091.18     46.36 o 
  -6   9   1       19.22       13.99     10.37 o 
  -5   9   1       38.78       34.66     11.26 o 
  -4   9   1      131.53       80.49     14.11 o 
  -3   9   1     1174.91     1082.39     41.02 o 
  -2   9   1      116.02       93.30     14.92 o 
  -1   9   1      362.77      302.48     15.02 o 
   0   9   1     1179.44     1247.27     31.74 o 
   1   9   1       24.77       14.69      7.86 o 
   2   9   1       93.50       76.66     11.63 o 
   3   9   1      202.23      159.67     38.24 o 
   4   9   1      217.10      191.23     24.25 o 
   5   9   1       14.58        8.01     15.00 o 
   6   9   1      278.07      224.15     30.72 o 
 -11  10   1      263.01      252.80     33.66 o 
 -10  10   1      383.39      340.14     34.58 o 
  -9  10   1       60.34       34.65     15.30 o 
  -8  10   1      113.05      120.93     20.74 o 
  -7  10   1        2.46        1.06     10.01 o 
  -6  10   1     1088.02     1069.25     45.81 o 
  -5  10   1        3.36       -6.22      8.85 o 
  -4  10   1       56.32       32.36     11.76 o 
  -3  10   1      117.96      112.90     16.94 o 
  -2  10   1     1159.10     1139.90     44.29 o 
  -1  10   1      417.99      419.77     28.21 o 
   0  10   1      106.85       94.57     16.94 o 
   1  10   1       27.04       27.70     12.08 o 
   2  10   1      125.99      114.75     15.00 o 
   3  10   1      609.31      636.58     38.71 o 
   4  10   1      540.99      503.46     35.78 o 
   5  10   1      185.65      179.46     30.45 o 
 -11  11   1      294.73      245.47     33.37 o 
 -10  11   1       46.06       55.16     21.01 o 
  -9  11   1     1006.72     1034.95     52.81 o 
  -8  11   1      114.17       80.55     19.03 o 
  -7  11   1      777.16      729.99     41.06 o 
  -6  11   1       21.83        9.28     11.76 o 
  -5  11   1      112.55       69.11     15.77 o 
  -4  11   1       16.82       18.68     11.26 o 
  -3  11   1      243.68      240.51     25.03 o 
  -2  11   1      466.19      456.64     31.05 o 
  -1  11   1        2.04       -0.28      9.98 o 
   0  11   1      676.82      636.16     36.68 o 
   1  11   1      301.19      307.58     27.97 o 
   2  11   1      349.33      366.08     48.86 o 
   3  11   1      188.28      167.11     36.82 o 
   4  11   1        0.99        2.12     22.66 o 
 -10  12   1     1197.67     1238.18     60.86 o 
  -9  12   1      104.76       79.89     21.17 o 
  -8  12   1      483.09      444.72     35.04 o 
  -7  12   1      710.16      696.99     42.55 o 
  -6  12   1     1837.61     1839.70     65.22 o 
  -5  12   1     3077.30     3088.58    110.11 o 
  -4  12   1      201.38      137.85     24.43 o 
  -3  12   1      850.77      794.14     41.79 o 
  -2  12   1        9.11       11.27     11.99 o 
  -1  12   1     3193.33     3351.00     85.62 o 
   0  12   1       48.04       24.45     14.21 o 
   1  12   1      355.13      385.73     33.00 o 
   2  12   1      737.26      718.00     66.56 o 
   3  12   1       29.60       49.98     19.66 o 
 -10  13   1        2.30       -9.37     17.44 o 
  -9  13   1      635.21      630.39     44.79 o 
  -8  13   1      867.82      893.61     51.04 o 
  -7  13   1       20.71       13.02     13.91 o 
  -6  13   1      634.40      595.45     40.19 o 
  -5  13   1      733.37      712.53     43.42 o 
  -4  13   1      827.00      858.93     46.30 o 
  -3  13   1       40.16       31.73     15.72 o 
  -2  13   1     2027.47     2107.85     71.63 o 
  -1  13   1        1.42       11.10     15.26 o 
   0  13   1       84.27       81.43     30.45 o 
   1  13   1      539.72      499.91     56.65 o 
   2  13   1        7.58       -5.66     24.07 o 
  -9  14   1      531.51      579.54     84.62 o 
  -8  14   1       31.79       41.65     20.27 o 
  -7  14   1      570.57      549.60     41.05 o 
  -6  14   1      153.70      136.62     25.19 o 
  -5  14   1        3.68        7.17     13.76 o 
  -4  14   1      128.22      125.28     23.59 o 
  -3  14   1      603.63      586.13     40.80 o 
  -2  14   1      764.49      815.51     48.00 o 
  -1  14   1      441.31      439.43     37.00 o 
   0  14   1      446.06      446.09     59.48 o 
   1  14   1       74.12       55.94     33.28 o 
  -8  15   1        3.90       11.06     18.51 o 
  -7  15   1        7.06       -1.55     15.42 o 
  -6  15   1       55.92       61.92     20.74 o 
  -5  15   1       30.88       18.75     16.77 o 
  -4  15   1       37.01       49.03     18.88 o 
  -3  15   1      781.39      887.74     52.46 o 
  -2  15   1       19.64       17.93     17.01 o 
  -1  15   1      544.04      598.51     45.21 o 
   3 -16   2      481.68      521.01     42.63 o 
   4 -16   2      842.98      948.93     76.12 o 
   5 -16   2      327.76      287.60     35.30 o 
   0 -15   2       24.20       21.24     28.32 o 
   1 -15   2      209.10      209.00     32.22 o 
   2 -15   2      209.43      185.14     28.26 o 
   3 -15   2      139.50      113.56     23.78 o 
   4 -15   2      428.32      428.78     38.20 o 
   5 -15   2       79.81       69.75     20.03 o 
   6 -15   2      863.51      936.38     53.57 o 
   7 -15   2      655.53      699.70     48.07 o 
  -2 -14   2       97.03       93.47     34.70 o 
  -1 -14   2      125.34      104.80     37.53 o 
   0 -14   2       19.84       19.83     25.49 o 
   1 -14   2      461.22      500.84     38.40 o 
   2 -14   2       10.92       12.78     14.21 o 
   3 -14   2       55.41       40.36     16.52 o 
   4 -14   2        0.31       -2.12     11.90 o 
   5 -14   2      377.74      372.85     35.30 o 
   6 -14   2      100.76       80.96     20.46 o 
   7 -14   2        3.76        3.89     15.52 o 
   8 -14   2      959.70     1065.95     56.57 o 
   9 -14   2      220.87      181.52     30.49 o 
  -3 -13   2      262.01      290.31     48.86 o 
  -2 -13   2      195.91      190.47     42.48 o 
  -1 -13   2        4.73        4.96     19.83 o 
   0 -13   2      230.51      284.63     29.93 o 
   1 -13   2       18.11       10.61     12.99 o 
   2 -13   2     1177.81     1240.85     75.06 o 
   3 -13   2      407.31      370.69     30.35 o 
   4 -13   2      315.12      304.64     30.29 o 
   5 -13   2       43.57       41.78     15.52 o 
   6 -13   2      611.21      568.67     38.68 o 
   7 -13   2     1291.57     1380.42     60.33 o 
   8 -13   2       99.65       72.72     21.01 o 
   9 -13   2      417.77      400.04     38.28 o 
  -4 -12   2      225.96      138.08     38.94 o 
  -3 -12   2      319.00      321.47     49.57 o 
  -2 -12   2      297.11      240.04     41.78 o 
  -1 -12   2       52.42       82.14     26.91 o 
   0 -12   2        0.46        5.43     11.89 o 
   1 -12   2     1335.81     1455.44     55.25 o 
   2 -12   2      537.51      479.22     32.76 o 
   3 -12   2      727.24      672.01     53.81 o 
   4 -12   2     1394.51     1373.05     54.28 o 
   5 -12   2     2172.77     2245.32     69.57 o 
   6 -12   2      153.15      134.69     22.28 o 
   7 -12   2        1.99        6.28     13.10 o 
   8 -12   2      692.28      750.71     77.18 o 
   9 -12   2      167.06      137.67     28.32 o 
  10 -12   2        3.50        2.32     18.15 o 
  -5 -11   2       89.68       97.48     22.78 o 
  -4 -11   2      341.50      266.66     30.43 o 
  -3 -11   2      235.99      214.85     21.67 o 
  -2 -11   2     1304.94     1264.57     59.12 o 
  -1 -11   2        0.26        5.35     10.76 o 
   0 -11   2     3006.00     3180.81     76.47 o 
   1 -11   2      339.23      313.37     25.40 o 
   2 -11   2      226.62      198.42     43.19 o 
   3 -11   2     5068.00     5404.53     99.31 o 
   4 -11   2      851.28      855.31     41.29 o 
   5 -11   2       97.83       65.30     15.26 o 
   6 -11   2       26.58        5.09     10.04 o 
   7 -11   2      575.22      489.46     34.29 o 
   8 -11   2        4.57        9.96     13.76 o 
   9 -11   2       80.96       55.34     18.77 o 
  10 -11   2      464.05      517.65     40.52 o 
  -6 -10   2      782.44      765.99     47.81 o 
  -5 -10   2      893.61      898.08     49.30 o 
  -4 -10   2       22.17       14.78     13.20 o 
  -3 -10   2      545.61      525.90     34.16 o 
  -2 -10   2        4.37        0.04      9.25 o 
  -1 -10   2     2500.07     2533.49     50.20 o 
   0 -10   2     1201.52     1332.57     34.77 o 
   1 -10   2      595.74      593.43     23.04 o 
   2 -10   2      906.36      843.44     37.39 o 
   3 -10   2      693.29      658.27     38.94 o 
   4 -10   2      192.65      210.32     22.03 o 
   5 -10   2     2672.30     2620.23     68.33 o 
   6 -10   2      175.93      162.13     20.77 o 
   7 -10   2        5.95       -0.03     10.25 o 
   8 -10   2      632.54      675.94     40.05 o 
   9 -10   2      899.69      921.13     47.80 o 
  10 -10   2        1.07       -2.07     15.77 o 
  11 -10   2       10.96      -14.16     24.78 o 
  -7  -9   2       66.76       46.72     21.27 o 
  -6  -9   2      377.33      375.97     35.80 o 
  -5  -9   2       18.01        8.90     12.76 o 
  -4  -9   2     1254.70     1243.45     51.04 o 
  -3  -9   2     2329.11     2337.65     66.53 o 
  -2  -9   2       20.29       12.99      9.24 o 
  -1  -9   2       36.97       32.63      8.07 o 
   0  -9   2      285.98      258.70     15.27 o 
   1  -9   2     2430.24     2600.09     86.29 o 
   2  -9   2      442.88      452.08     17.35 o 
   3  -9   2      762.92      704.15     33.05 o 
   4  -9   2     1675.80     1641.78     50.04 o 
   5  -9   2      330.97      336.21     24.47 o 
   6  -9   2      625.82      562.10     32.22 o 
   7  -9   2      106.30       85.57     16.99 o 
   8  -9   2     1637.37     1761.81     60.58 o 
   9  -9   2      263.68      249.84     28.71 o 
  10  -9   2      426.06      453.83     36.05 o 
  -7  -8   2      159.57      134.67     24.47 o 
  -6  -8   2        4.69        4.12     13.76 o 
  -5  -8   2      871.46      984.60     47.03 o 
  -4  -8   2      953.25      954.06     57.00 o 
  -3  -8   2     1236.06     1183.88     44.85 o 
  -2  -8   2     1073.48     1084.07     33.21 o 
  -1  -8   2       61.10       31.82      7.17 o 
   0  -8   2      881.34      701.28     22.51 o 
   1  -8   2      195.14      188.79     11.46 o 
   2  -8   2     3655.78     3819.62     58.80 o 
   3  -8   2      351.04      280.91     13.57 o 
   4  -8   2     4626.58     4709.93    171.01 o 
   5  -8   2     1333.61     1459.88     47.86 o 
   6  -8   2      382.90      368.06     19.07 o 
   7  -8   2      905.36      986.72     32.27 o 
   8  -8   2        1.20        5.43     10.76 o 
   9  -8   2      128.40      126.27     21.51 o 
  10  -8   2        6.72        8.70     15.42 o 
  -8  -7   2      649.93      638.47     44.55 o 
  -7  -7   2      108.77       70.15     18.27 o 
  -6  -7   2       65.62       62.60     16.77 o 
  -5  -7   2      185.02      169.56     21.88 o 
  -4  -7   2        4.74        6.73      9.36 o 
  -3  -7   2     3170.90     3302.51     45.54 o 
  -2  -7   2      455.92      476.82     19.02 o 
  -1  -7   2      528.96      509.79     18.81 o 
   0  -7   2     1952.71     2017.11     34.84 o 
   1  -7   2      422.85      348.27     14.43 o 
   2  -7   2       28.44       31.64      5.89 o 
   3  -7   2     1421.52     1531.00     36.85 o 
   4  -7   2     3508.96     3691.75     82.07 o 
   5  -7   2        4.07       -0.75      5.12 o 
   6  -7   2     3621.06     3773.75     57.64 o 
   7  -7   2      199.05      171.28     15.72 o 
   8  -7   2     2365.48     2690.41     56.21 o 
   9  -7   2        9.67        2.82      9.92 o 
  10  -7   2      106.95       90.47     16.32 o 
  -9  -6   2      881.31     1035.43     57.47 o 
  -8  -6   2        4.92       -0.04     14.21 o 
  -7  -6   2      198.90      205.42     25.28 o 
  -6  -6   2      224.72      215.18     24.02 o 
  -5  -6   2     3697.87     3786.13     82.04 o 
  -4  -6   2     1568.66     1559.03     48.80 o 
  -3  -6   2     1554.95     1561.67     57.66 o 
  -2  -6   2     1842.38     1877.04     43.41 o 
  -1  -6   2     1579.28     1594.63     31.70 o 
   0  -6   2      163.97      134.62      9.33 o 
   1  -6   2        0.44        4.84      3.85 o 
   2  -6   2     7216.07     7199.24     69.19 o 
   3  -6   2        2.28        2.38      3.63 o 
   4  -6   2     3107.58     3675.66     93.80 o 
   5  -6   2       28.75       10.58      5.41 o 
   6  -6   2      296.06      312.76     17.26 o 
   7  -6   2     2002.41     2204.24     47.31 o 
   8  -6   2       46.00       27.25      9.65 o 
   9  -6   2       27.68       30.54     11.45 o 
  10  -6   2      545.23      554.06     38.18 o 
  11  -6   2       55.96       39.65     26.91 o 
  -9  -5   2        7.18        3.87     16.77 o 
  -8  -5   2        1.24        2.44     12.08 o 
  -7  -5   2      309.21      289.68     28.92 o 
  -6  -5   2      920.30      864.63     40.80 o 
  -5  -5   2       77.41       60.32     13.02 o 
  -4  -5   2      184.21      153.63     10.99 o 
  -3  -5   2     2959.80     3002.49     40.31 o 
  -2  -5   2      773.33      755.75     20.12 o 
  -1  -5   2      211.13      250.66     11.35 o 
   0  -5   2     4069.08     4141.30     51.84 o 
   1  -5   2       32.62       14.45      3.31 o 
   2  -5   2      694.42      551.14     23.31 o 
   3  -5   2     1264.81     1436.60     26.66 o 
   4  -5   2        6.31       28.54      5.80 o 
   5  -5   2      630.22      620.56     21.33 o 
   6  -5   2     1590.11     1569.67     36.51 o 
   7  -5   2       74.41       78.74     11.63 o 
   8  -5   2     1541.79     1564.68     42.16 o 
   9  -5   2     1211.88     1303.03     41.58 o 
  10  -5   2       29.40       29.39     16.02 o 
  11  -5   2      110.41      125.33     36.82 o 
 -10  -4   2      297.92      321.80     36.54 o 
  -9  -4   2      160.85      133.99     24.47 o 
  -8  -4   2      204.66      203.40     25.75 o 
  -7  -4   2      778.05      796.93     41.30 o 
  -6  -4   2      180.62      130.08     29.39 o 
  -5  -4   2      369.12      311.91     22.03 o 
  -4  -4   2       67.78       51.44      6.19 o 
  -3  -4   2       17.36       23.61      4.76 o 
  -2  -4   2      677.87      592.60     18.68 o 
  -1  -4   2     1024.45      913.21     18.87 o 
   1  -4   2       97.13       85.44      6.25 o 
   2  -4   2     9619.26    10186.86    131.61 o 
   3  -4   2      911.32     1237.87     23.97 o 
   4  -4   2     2839.52     3144.57     80.28 o 
   5  -4   2     3625.16     4129.18     53.81 o 
   6  -4   2     2112.67     2132.73     41.69 o 
   7  -4   2       39.67       37.29      9.09 o 
   8  -4   2     1767.96     1836.91     44.99 o 
   9  -4   2      898.27      894.43     44.05 o 
  10  -4   2        3.11       -2.64     14.92 o 
  11  -4   2      102.34      104.09     34.70 o 
 -10  -3   2       89.86       84.39     22.51 o 
  -9  -3   2      808.88      822.67     46.80 o 
  -8  -3   2       13.40       13.98     12.76 o 
  -7  -3   2     1086.33     1010.94     44.53 o 
  -6  -3   2      844.20      830.01     37.54 o 
  -5  -3   2     3456.07     3478.34     92.05 o 
  -4  -3   2      185.41      157.55     15.02 o 
  -3  -3   2     6255.69     6684.02    245.61 o 
  -2  -3   2     1582.21     1734.79     38.05 o 
  -1  -3   2      934.52      852.60     15.92 o 
   0  -3   2     1336.93     1407.02     19.71 o 
   1  -3   2      797.15      954.86     16.19 o 
   2  -3   2     8625.03     8685.58     59.02 o 
   3  -3   2       51.78       45.50      5.80 o 
   4  -3   2     2326.02     2326.31     35.56 o 
   5  -3   2     6574.54     7476.38     71.03 o 
   6  -3   2      753.12      777.10     25.55 o 
   7  -3   2      809.61      889.74     29.50 o 
   8  -3   2      111.71       97.83     13.65 o 
   9  -3   2      400.95      386.96     30.29 o 
  10  -3   2      104.53       88.32     21.03 o 
  11  -3   2       36.03       31.86     27.62 o 
 -10  -2   2      125.41      119.73     25.03 o 
  -9  -2   2      522.78      517.93     44.96 o 
  -8  -2   2      447.22      429.69     31.77 o 
  -7  -2   2      726.12      657.50     47.80 o 
  -6  -2   2      467.28      486.27     41.78 o 
  -5  -2   2     3175.03     3027.89     67.62 o 
  -4  -2   2     6950.72     7225.00     85.36 o 
  -3  -2   2     3034.29     2737.60     90.28 o 
  -2  -2   2      769.28      792.13     18.24 o 
  -1  -2   2       20.31       33.70      3.60 o 
   0  -2   2        0.16        8.00      2.16 o 
   2  -2   2     8217.86     8684.28    122.25 o 
   3  -2   2      724.97      769.39     20.29 o 
   4  -2   2     1148.38     1055.57     28.66 o 
   5  -2   2        5.85        2.96      4.42 o 
   6  -2   2     1006.76      981.10     27.84 o 
   7  -2   2      293.71      305.60     18.28 o 
   8  -2   2      224.65      203.21     23.47 o 
   9  -2   2        0.23       -0.04     12.26 o 
  10  -2   2       90.04       52.20     18.23 o 
  11  -2   2      112.72       91.34     33.99 o 
 -11  -1   2      289.15      299.95     36.30 o 
 -10  -1   2        8.21       -0.34     14.21 o 
  -9  -1   2      680.62      732.16     43.02 o 
  -8  -1   2       25.55       20.12     11.89 o 
  -7  -1   2      514.01      500.20     29.53 o 
  -6  -1   2     1385.01     1405.42     23.86 o 
  -5  -1   2      877.39      847.90     38.59 o 
  -4  -1   2     2645.32     2705.16     82.85 o 
  -3  -1   2      163.49      169.90     11.26 o 
  -2  -1   2      351.77      354.09     13.52 o 
  -1  -1   2     5238.85     4823.84     32.50 o 
   0  -1   2     6705.58     6754.41    150.88 o 
   1  -1   2      624.47      594.42     14.52 o 
   2  -1   2       64.82       81.54      5.55 o 
   3  -1   2      787.84      881.96     18.81 o 
   4  -1   2        5.92        2.63      3.85 o 
   5  -1   2     2407.22     2555.55     40.48 o 
   6  -1   2      807.93      734.65     35.80 o 
   7  -1   2     1413.60     1433.88     36.09 o 
   8  -1   2      684.19      657.53     35.96 o 
   9  -1   2      189.78      215.41     36.82 o 
  10  -1   2      328.26      373.81     36.28 o 
 -11   0   2      440.82      366.01     37.74 o 
 -10   0   2     1707.72     1735.98     67.31 o 
  -9   0   2       36.54       30.06     13.60 o 
  -8   0   2      300.76      278.21     25.78 o 
  -7   0   2     1464.97     1305.64     45.81 o 
  -6   0   2      490.89      486.83     16.39 o 
  -5   0   2     1786.80     1803.67     57.62 o 
  -4   0   2     2198.23     2493.27     81.64 o 
  -3   0   2     9935.46     9979.48     57.54 o 
  -2   0   2      128.81      223.74      9.98 o 
  -1   0   2     8087.84     9250.44    105.47 o 
   0   0   2     4336.66     4632.91     91.81 o 
   2   0   2     3888.37     3596.08     39.95 o 
   3   0   2      134.36      153.41      8.53 o 
   4   0   2        9.02       32.53      5.80 o 
   5   0   2        2.78        0.02      4.20 o 
   6   0   2      450.99      391.60     18.10 o 
   7   0   2      786.50      716.98     38.24 o 
   8   0   2       78.73       44.63     16.64 o 
   9   0   2     1717.62     1684.37     65.85 o 
  10   0   2       45.38       27.68     19.04 o 
 -11   1   2      594.92      561.19     43.05 o 
 -10   1   2       48.69       28.52     16.50 o 
  -9   1   2      777.10      851.92     50.27 o 
  -8   1   2       36.89       19.31     11.19 o 
  -7   1   2        9.31        4.89      5.34 o 
  -6   1   2      974.73      954.19     23.72 o 
  -5   1   2       10.54        3.48      3.66 o 
  -4   1   2      160.03      120.31      7.53 o 
  -3   1   2        1.66        8.78      2.91 o 
  -2   1   2      727.45      583.97     17.81 o 
  -1   1   2     3262.09     3600.43     70.72 o 
   1   1   2    16460.40    17912.87    145.65 o 
   2   1   2    16491.13    17562.08    205.90 o 
   3   1   2     2765.98     3213.95     52.41 o 
   4   1   2      475.29      405.07     15.39 o 
   5   1   2     1084.70     1043.16     43.09 o 
   6   1   2      355.86      324.55     16.73 o 
   7   1   2      307.70      255.00     24.80 o 
   8   1   2     2290.13     2286.73     69.16 o 
   9   1   2      170.15       93.99     20.77 o 
  10   1   2       58.84       39.05     18.85 o 
 -11   2   2       33.15       39.90     17.86 o 
 -10   2   2      453.30      466.27     35.80 o 
  -9   2   2      306.33      305.24     29.03 o 
  -8   2   2      715.29      674.04     35.23 o 
  -7   2   2     4664.91     5027.01     75.68 o 
  -6   2   2      398.29      452.52     17.49 o 
  -5   2   2     5885.08     6108.25     56.48 o 
  -4   2   2       58.64       65.89      6.52 o 
  -3   2   2      219.35      164.78      7.77 o 
  -2   2   2      153.26      151.70      6.13 o 
   0   2   2     3697.41     3607.75     31.23 o 
   1   2   2      294.66      259.03      9.79 o 
   2   2   2    17419.93    18089.62    234.79 o 
   3   2   2      128.12      119.54      9.19 o 
   4   2   2     4023.99     4378.33     78.00 o 
   5   2   2     3563.86     3853.58     55.46 o 
   6   2   2      211.50      171.73     19.51 o 
   7   2   2      959.87      971.34     43.48 o 
   8   2   2        2.37       -2.75     10.98 o 
   9   2   2      132.26      138.70     25.10 o 
  10   2   2       92.92       62.63     23.52 o 
 -11   3   2        0.99        6.52     15.81 o 
 -10   3   2        1.35        2.74     12.58 o 
  -9   3   2      672.26      703.49     56.65 o 
  -8   3   2       39.15       23.49      8.12 o 
  -7   3   2       39.66       25.92      7.29 o 
  -6   3   2     2259.78     2378.69     39.95 o 
  -5   3   2     5401.20     5716.28     56.79 o 
  -4   3   2        6.80        0.86      2.88 o 
  -3   3   2      259.20      260.76      9.56 o 
  -2   3   2      156.72       79.73      7.65 o 
  -1   3   2       23.84       27.08      3.30 o 
   0   3   2      983.45      877.50     21.91 o 
   1   3   2      478.55      473.69     14.30 o 
   2   3   2     7281.41     7482.68    148.63 o 
   3   3   2     4417.07     4932.84     85.53 o 
   4   3   2     7314.44     8139.94    132.89 o 
   5   3   2        5.89        1.61      5.55 o 
   6   3   2     2509.99     2575.02     71.87 o 
   7   3   2      186.42      147.99     21.37 o 
   8   3   2        1.45        3.14     13.76 o 
   9   3   2       29.89       34.09     17.50 o 
 -12   4   2      180.08      183.94     29.99 o 
 -11   4   2       23.45       12.68     16.32 o 
 -10   4   2       86.50       57.60     17.73 o 
  -9   4   2      805.11      860.34     41.48 o 
  -8   4   2      207.45      169.03     15.09 o 
  -7   4   2     2040.67     2103.15     41.68 o 
  -6   4   2     2006.39     2243.51     54.31 o 
  -5   4   2      494.34      470.00     17.05 o 
  -4   4   2      960.91      935.50     20.42 o 
  -3   4   2      269.33      189.65      7.55 o 
  -2   4   2     1273.16     1086.92     32.57 o 
  -1   4   2      321.79      372.39     10.15 o 
   0   4   2     4219.44     4030.37     86.80 o 
   1   4   2     2840.27     3072.43     39.03 o 
   2   4   2     3249.93     3582.11     66.61 o 
   3   4   2     3715.43     4050.82     79.58 o 
   4   4   2       42.15       34.14      7.69 o 
   5   4   2     3946.77     4005.37     79.99 o 
   6   4   2     1012.59     1001.55     43.64 o 
   7   4   2     1236.89     1338.19     54.74 o 
   8   4   2      110.68      105.48     20.87 o 
   9   4   2       47.72       31.53     20.27 o 
 -12   5   2      140.39      135.39     27.04 o 
 -11   5   2      169.07      111.40     23.39 o 
 -10   5   2     1418.88     1538.13     58.37 o 
  -9   5   2       89.38       64.03     12.26 o 
  -8   5   2      885.80      893.74     29.74 o 
  -7   5   2     2591.34     2811.98     48.87 o 
  -6   5   2      691.57      626.39     21.66 o 
  -5   5   2     1344.27     1487.44     31.82 o 
  -4   5   2     1221.48     1104.32     41.66 o 
  -3   5   2     2176.32     2105.49     44.14 o 
  -2   5   2      223.65      198.37     13.49 o 
  -1   5   2      126.79      125.69      7.16 o 
   0   5   2       68.78       20.72      4.58 o 
   1   5   2       33.37       25.27      5.61 o 
   2   5   2     1591.31     1569.81     32.55 o 
   3   5   2      215.06      200.40     12.39 o 
   4   5   2       56.89       29.78      8.02 o 
   5   5   2     2705.59     2835.83     71.34 o 
   6   5   2      241.84      182.54     23.68 o 
   7   5   2      768.07      702.60     41.25 o 
   8   5   2        3.54       11.03     16.50 o 
 -12   6   2      156.19      114.00     38.94 o 
 -11   6   2     2332.63     2663.81    125.33 o 
 -10   6   2       46.55       35.98     15.81 o 
  -9   6   2      485.74      502.87     25.22 o 
  -8   6   2      506.56      469.17     22.58 o 
  -7   6   2      111.67       93.77     11.50 o 
  -6   6   2      178.44      177.79     12.43 o 
  -5   6   2       26.35       29.88      6.29 o 
  -4   6   2     4936.42     5176.72    109.47 o 
  -3   6   2     1809.91     1661.86     54.17 o 
  -2   6   2     6251.85     6020.29    123.91 o 
  -1   6   2     2144.80     2243.80     30.63 o 
   0   6   2        7.32        5.39      4.20 o 
   1   6   2     1757.82     1885.22     54.67 o 
   2   6   2        6.44        4.59      5.82 o 
   3   6   2     1218.52     1168.15     32.49 o 
   4   6   2     1168.89     1166.69     44.79 o 
   5   6   2      633.44      610.84     35.27 o 
   6   6   2      135.91      102.77     19.95 o 
   7   6   2      622.82      556.20     39.52 o 
   8   6   2      219.07      206.79     31.29 o 
 -12   7   2      784.21      861.03     79.31 o 
 -11   7   2      334.36      281.82     50.27 o 
 -10   7   2        2.64        3.22     13.20 o 
  -9   7   2     2416.10     2664.80     72.10 o 
  -8   7   2      276.49      228.13     23.72 o 
  -7   7   2     1018.69     1021.71     29.59 o 
  -6   7   2      666.13      665.74     21.58 o 
  -5   7   2      780.25      715.48     36.11 o 
  -4   7   2     1359.02     1239.86     39.91 o 
  -3   7   2      196.98      182.27     16.43 o 
  -2   7   2     4790.66     4669.52     74.02 o 
  -1   7   2      182.18      171.70     10.28 o 
   0   7   2     7974.33     8531.24     88.06 o 
   1   7   2     1957.37     1998.98     39.33 o 
   2   7   2      183.03      186.22     14.61 o 
   3   7   2     1248.60     1225.67     35.39 o 
   4   7   2      529.39      517.60     32.00 o 
   5   7   2      688.54      711.97     39.80 o 
   6   7   2      201.42      169.88     24.75 o 
   7   7   2      452.20      600.57     42.42 o 
 -11   8   2        2.71       -4.96     23.37 o 
 -10   8   2     1545.88     1662.26     61.86 o 
  -9   8   2       50.97       36.35     15.00 o 
  -8   8   2     2121.59     2081.31     63.71 o 
  -7   8   2     1664.25     1635.86     54.12 o 
  -6   8   2     2869.49     2832.68     68.33 o 
  -5   8   2     2411.82     2337.92    110.46 o 
  -4   8   2       65.20       24.74      9.25 o 
  -3   8   2      158.24      115.79     14.76 o 
  -2   8   2       40.80       28.68      9.51 o 
  -1   8   2     2175.54     2261.99     38.96 o 
   0   8   2      401.28      339.17     16.63 o 
   1   8   2      683.62      658.96     28.60 o 
   2   8   2       31.16       30.51      9.29 o 
   3   8   2      565.05      580.88     26.67 o 
   4   8   2      312.05      270.47     26.98 o 
   5   8   2      119.53       88.28     18.95 o 
   6   8   2      347.32      274.87     32.29 o 
 -11   9   2       21.60       29.03     27.62 o 
 -10   9   2       47.63       42.29     17.94 o 
  -9   9   2     1198.61     1277.63     54.12 o 
  -8   9   2      473.97      476.26     33.16 o 
  -7   9   2      182.16      187.58     22.97 o 
  -6   9   2     4980.21     4988.69    234.02 o 
  -5   9   2        8.36        8.14      9.51 o 
  -4   9   2     1288.87     1323.87     46.44 o 
  -3   9   2      539.39      525.07     29.99 o 
  -2   9   2     1383.94     1197.96     43.42 o 
  -1   9   2      114.80       95.33     15.22 o 
   0   9   2      893.90      862.97     27.43 o 
   1   9   2     1075.87     1081.29     32.61 o 
   2   9   2      981.66     1029.17     33.99 o 
   3   9   2     2162.55     2298.23     67.54 o 
   4   9   2      143.39      115.35     20.51 o 
   5   9   2      178.38      154.40     25.40 o 
   6   9   2      166.25      144.43     27.02 o 
 -11  10   2        8.77       -7.65     17.44 o 
 -10  10   2      944.40      985.79     51.41 o 
  -9  10   2      329.36      319.85     30.55 o 
  -8  10   2      346.96      324.96     29.22 o 
  -7  10   2     1553.97     1548.24     56.84 o 
  -6  10   2      238.88      213.09     23.53 o 
  -5  10   2     1543.73     1624.25     72.58 o 
  -4  10   2        4.72        2.07      9.36 o 
  -3  10   2        1.62        3.69      9.17 o 
  -2  10   2      730.49      710.26     36.30 o 
  -1  10   2      424.49      446.96     29.43 o 
   0  10   2        5.83        2.26      8.97 o 
   1  10   2     1473.54     1451.05     80.37 o 
   2  10   2     3153.78     3563.13     84.57 o 
   3  10   2      602.40      548.62     35.48 o 
   4  10   2      287.45      262.78     29.71 o 
   5  10   2      191.54      172.98     37.53 o 
 -11  11   2      586.84      605.10     44.65 o 
 -10  11   2       11.84       11.05     17.14 o 
  -9  11   2       30.34       16.68     15.48 o 
  -8  11   2      556.40      522.47     36.74 o 
  -7  11   2      979.58      875.54     73.64 o 
  -6  11   2      172.02      143.61     22.01 o 
  -5  11   2      553.17      514.31     48.15 o 
  -4  11   2       13.52        5.27     10.25 o 
  -3  11   2      127.80      113.16     21.95 o 
  -2  11   2      347.94      342.85     27.76 o 
  -1  11   2      891.24      936.41     44.49 o 
   0  11   2      216.43      259.94     27.32 o 
   1  11   2      284.89      267.79     35.40 o 
   2  11   2      117.41       91.34     29.03 o 
   3  11   2      419.63      455.30     54.52 o 
   4  11   2     1879.21     1978.38    106.92 o 
 -10  12   2       19.34       25.83     18.44 o 
  -9  12   2      481.12      465.38     39.11 o 
  -8  12   2        0.64       -1.31     12.90 o 
  -7  12   2       78.57       56.40     17.73 o 
  -6  12   2      595.34      532.27     36.51 o 
  -5  12   2     2182.68     2165.47     75.41 o 
  -4  12   2      287.35      270.22     27.48 o 
  -3  12   2      209.76      147.74     21.51 o 
  -2  12   2     1170.18     1220.94     52.68 o 
  -1  12   2      209.33      177.44     24.25 o 
   0  12   2     1300.79     1332.38     56.34 o 
   1  12   2       78.94       84.12     20.46 o 
   2  12   2      128.92      139.49     36.11 o 
   3  12   2      587.99      601.14     50.98 o 
 -10  13   2      456.77      430.00     42.29 o 
  -9  13   2      190.99      161.05     27.52 o 
  -8  13   2        1.76      -12.33     13.71 o 
  -7  13   2      737.57      667.41     43.71 o 
  -6  13   2     1196.95     1274.50     58.33 o 
  -5  13   2       96.94       42.91     16.27 o 
  -4  13   2       91.98       66.43     18.27 o 
  -3  13   2      450.93      406.14     34.73 o 
  -2  13   2        2.22        3.98     13.26 o 
  -1  13   2        1.13       -2.19     13.71 o 
   0  13   2        8.66       -2.67     14.26 o 
   1  13   2      172.50      158.61     37.53 o 
   2  13   2      435.07      533.19     64.44 o 
  -9  14   2      171.00      161.45     29.76 o 
  -8  14   2      171.07      143.22     27.42 o 
  -7  14   2      460.14      412.04     38.04 o 
  -6  14   2      236.28      223.73     29.49 o 
  -5  14   2      183.75      142.34     37.53 o 
  -4  14   2      695.05      740.48     45.76 o 
  -3  14   2      204.08      195.27     30.45 o 
  -2  14   2      418.01      493.68     39.11 o 
  -1  14   2       43.76       28.37     18.53 o 
   0  14   2      685.69      646.48     67.27 o 
   1  14   2      110.96       93.47     34.70 o 
  -7  15   2      487.78      482.77     40.79 o 
  -6  15   2        9.98        5.99     16.50 o 
  -5  15   2        0.50        7.81     16.77 o 
  -4  15   2       21.89       21.01     17.44 o 
  -3  15   2      292.94      295.22     35.30 o 
  -2  15   2      504.36      547.39     43.53 o 
  -1  15   2       93.81       93.55     25.28 o 
   2 -16   3      284.74      307.40     37.30 o 
   3 -16   3       10.52        2.12     17.52 o 
   4 -16   3      173.36      153.04     27.92 o 
   5 -16   3      134.44      119.03     25.54 o 
   0 -15   3      589.34      523.27     61.60 o 
   1 -15   3        0.91       -5.60     15.93 o 
   2 -15   3      243.69      233.86     31.29 o 
   3 -15   3      229.60      218.55     29.29 o 
   4 -15   3        4.98       -1.56     14.92 o 
   5 -15   3      310.67      302.56     34.27 o 
   6 -15   3      264.56      258.76     32.53 o 
   7 -15   3      219.34      194.77     30.14 o 
  -2 -14   3       75.79       70.10     34.70 o 
  -1 -14   3     1080.56     1038.76     82.14 o 
   0 -14   3      424.24      450.34     55.94 o 
   1 -14   3      223.39      232.87     29.03 o 
   2 -14   3       30.03       23.30     15.62 o 
   3 -14   3      365.52      305.18     43.19 o 
   4 -14   3      279.52      249.99     41.78 o 
   5 -14   3       85.56       62.89     18.77 o 
   6 -14   3       93.44      117.28     23.28 o 
   7 -14   3      172.90      120.98     23.78 o 
   8 -14   3      147.30      132.13     27.62 o 
  -3 -13   3        7.40        4.25     22.66 o 
  -2 -13   3      924.35      887.23     75.76 o 
  -1 -13   3      349.29      370.33     53.11 o 
   0 -13   3      208.19      166.47     48.15 o 
   1 -13   3      849.75      947.86     47.22 o 
   2 -13   3      314.63      305.58     28.42 o 
   3 -13   3      707.84      724.22     41.29 o 
   4 -13   3       23.50       14.54     12.70 o 
   5 -13   3     1731.17     1756.98     65.04 o 
   6 -13   3      164.07      111.42     21.78 o 
   7 -13   3      256.35      226.21     28.79 o 
   8 -13   3     1179.26     1321.28     60.83 o 
   9 -13   3      113.29       83.44     23.25 o 
  -4 -12   3       86.93       80.01     31.16 o 
  -3 -12   3      761.49      688.96     64.44 o 
  -2 -12   3       36.94       57.35     24.78 o 
  -1 -12   3      323.32      317.22     45.32 o 
   0 -12   3     1104.80     1044.80     46.27 o 
   1 -12   3      148.97      114.45     18.53 o 
   2 -12   3     1188.61     1230.90     50.38 o 
   3 -12   3     1130.02     1088.09     47.56 o 
   4 -12   3     1549.97     1549.32     57.05 o 
   5 -12   3      835.89      758.69     41.79 o 
   6 -12   3     1153.46     1114.47     50.27 o 
   7 -12   3      890.33      870.18     69.75 o 
   8 -12   3      145.64       93.99     22.28 o 
   9 -12   3       40.64       36.11     19.03 o 
  10 -12   3       73.83       85.68     32.57 o 
  -5 -11   3        0.25        4.14     16.27 o 
  -4 -11   3      641.03      611.41     40.02 o 
  -3 -11   3      282.76      269.93     28.42 o 
  -2 -11   3        7.74        2.83     10.98 o 
  -1 -11   3     1764.29     1855.58     58.50 o 
   0 -11   3      381.07      300.89     28.32 o 
   1 -11   3     2071.00     2116.94     61.79 o 
   2 -11   3     1415.03     1326.24     49.22 o 
   3 -11   3     3862.66     4009.00    150.47 o 
   4 -11   3     2666.35     2697.48     71.09 o 
   5 -11   3      719.18      699.23     38.05 o 
   6 -11   3      895.17      806.75     41.56 o 
   7 -11   3       28.91       27.40     13.76 o 
   8 -11   3     1996.33     2102.30     70.10 o 
   9 -11   3      143.40      104.80     22.18 o 
  10 -11   3      145.81      150.82     37.53 o 
  -6 -10   3       73.47       61.60     20.03 o 
  -5 -10   3      102.13       88.56     20.67 o 
  -4 -10   3      382.91      388.45     31.03 o 
  -3 -10   3        2.44       -4.02      8.68 o 
  -2 -10   3     1548.64     1542.63     53.06 o 
  -1 -10   3      263.50      185.75     21.92 o 
   0 -10   3      621.70      651.73     24.60 o 
   1 -10   3     1275.14     1278.05     33.04 o 
   2 -10   3      837.44      862.38     38.01 o 
   3 -10   3       16.14        9.83      8.85 o 
   4 -10   3      178.37      136.70     18.00 o 
   5 -10   3      509.98      424.56     30.09 o 
   6 -10   3      801.59      762.84     39.04 o 
   7 -10   3      806.51      819.43     42.06 o 
   8 -10   3        4.38        8.38     13.20 o 
   9 -10   3      924.34      894.79     47.77 o 
  10 -10   3      391.58      404.31     52.40 o 
  -7  -9   3      164.53      137.14     26.76 o 
  -6  -9   3       30.60       18.08     16.13 o 
  -5  -9   3      536.52      531.13     36.55 o 
  -4  -9   3        2.39        3.30     10.48 o 
  -3  -9   3     1082.71     1070.63     37.23 o 
  -2  -9   3       16.32        2.04      6.80 o 
  -1  -9   3      627.99      644.57     24.32 o 
   0  -9   3      201.79      210.68     14.38 o 
   1  -9   3      766.26      756.20     24.52 o 
   2  -9   3     1305.77     1469.30     49.74 o 
   3  -9   3      278.59      264.47     17.44 o 
   4  -9   3      532.14      576.69     21.22 o 
   5  -9   3      529.56      487.61     28.79 o 
   6  -9   3       11.25       15.51     10.25 o 
   7  -9   3      294.63      247.89     25.78 o 
   8  -9   3      829.90      913.99     64.08 o 
   9  -9   3      394.55      389.42     32.00 o 
  10  -9   3       32.68       19.16     16.00 o 
  -8  -8   3       35.42       23.03     18.23 o 
  -7  -8   3      244.13      225.10     28.92 o 
  -6  -8   3      687.32      695.68     41.81 o 
  -5  -8   3      236.50      217.93     24.47 o 
  -4  -8   3      881.30      902.72     41.75 o 
  -3  -8   3     1023.72     1023.52     62.31 o 
  -2  -8   3     1204.40     1226.77     32.29 o 
  -1  -8   3      200.55      187.26     26.29 o 
   0  -8   3      707.70      702.11     22.59 o 
   1  -8   3     4761.41     4922.52     77.65 o 
   2  -8   3        1.06        3.42      4.76 o 
   3  -8   3      855.80      835.67     23.69 o 
   4  -8   3      281.45      297.02     15.39 o 
   5  -8   3      343.86      366.30     18.10 o 
   6  -8   3     1103.27     1139.14     33.20 o 
   7  -8   3       12.94        5.31      7.75 o 
   8  -8   3      434.59      448.24     24.83 o 
   9  -8   3       24.40       17.75     11.37 o 
  10  -8   3      849.02      916.35     48.00 o 
  -8  -7   3        4.40       -3.30     14.92 o 
  -7  -7   3      296.52      314.70     32.54 o 
  -6  -7   3      285.39      229.02     43.90 o 
  -5  -7   3     2305.81     2431.88     69.09 o 
  -4  -7   3     1129.96     1076.60     43.02 o 
  -3  -7   3     1019.87     1013.24     37.88 o 
  -2  -7   3     2295.04     2374.66     56.47 o 
  -1  -7   3      650.06      675.03     21.57 o 
   0  -7   3       18.47       14.05      5.31 o 
   1  -7   3        8.99        2.69      4.37 o 
   2  -7   3      831.29      812.76     22.29 o 
   3  -7   3      407.60      340.51     15.31 o 
   4  -7   3      181.32      191.00     13.00 o 
   5  -7   3      787.87      814.52     25.79 o 
   6  -7   3      271.45      222.28     15.93 o 
   7  -7   3      916.62      975.61     32.64 o 
   8  -7   3       17.38       11.76      9.22 o 
   9  -7   3       12.01       13.10     10.58 o 
  10  -7   3      167.04      133.77     21.18 o 
  -9  -6   3        7.47       -4.85     16.00 o 
  -8  -6   3      322.47      344.05     34.73 o 
  -7  -6   3       18.30        8.80     12.76 o 
  -6  -6   3      432.03      374.26     29.53 o 
  -5  -6   3      387.13      347.17     26.48 o 
  -4  -6   3      630.83      589.00     30.99 o 
  -3  -6   3     1708.46     1787.86     33.38 o 
  -2  -6   3       22.11       17.48      5.61 o 
  -1  -6   3      342.69      564.71     18.40 o 
   0  -6   3     1338.37     1552.77     29.06 o 
   1  -6   3     1252.19     1259.22     33.10 o 
   2  -6   3        1.64       -0.81      3.36 o 
   3  -6   3     5325.00     5673.67     82.24 o 
   4  -6   3      120.89      139.18     10.93 o 
   5  -6   3        6.28        3.00      5.38 o 
   6  -6   3     1489.53     1372.50     35.25 o 
   7  -6   3      142.96      109.79     13.62 o 
   8  -6   3        0.85       -6.58      8.12 o 
   9  -6   3      160.47      141.01     18.17 o 
  10  -6   3        5.32        7.31     15.12 o 
  11  -6   3        0.36       28.32     26.20 o 
  -9  -5   3      842.71      852.28     50.95 o 
  -8  -5   3      177.50      127.72     23.02 o 
  -7  -5   3     2155.39     2099.85     66.83 o 
  -6  -5   3     3297.59     3098.79     75.60 o 
  -5  -5   3        1.06        2.53      8.25 o 
  -4  -5   3     1672.75     1650.40     48.06 o 
  -3  -5   3      397.34      346.06     13.46 o 
  -2  -5   3     3408.39     3666.82     43.05 o 
  -1  -5   3    14110.94    15602.39    290.78 o 
   0  -5   3       37.13       29.87      5.05 o 
   1  -5   3     3566.24     3288.20     66.06 o 
   2  -5   3    21988.53    24534.48    130.48 o 
   3  -5   3     1861.25     1755.81     30.27 o 
   4  -5   3       18.02        5.82      4.21 o 
   5  -5   3      738.24      628.60     22.07 o 
   6  -5   3      109.62       98.39     11.43 o 
   7  -5   3     2771.57     2894.16     93.68 o 
   8  -5   3     1919.20     2029.57     48.49 o 
   9  -5   3      176.88      200.19     20.09 o 
  10  -5   3      206.38      223.11     28.53 o 
  11  -5   3      134.02      124.62     36.82 o 
 -10  -4   3      570.84      601.83     50.63 o 
  -9  -4   3      209.08      169.02     26.52 o 
  -8  -4   3      784.24      692.13     40.30 o 
  -7  -4   3      153.20      107.65     18.27 o 
  -6  -4   3      294.21      283.43     23.47 o 
  -5  -4   3     3252.47     3352.82     70.09 o 
  -4  -4   3       12.96        3.37      6.24 o 
  -3  -4   3     5691.54     5829.15    126.73 o 
  -2  -4   3     1866.75     1873.10     24.89 o 
  -1  -4   3    12453.36    13116.74     73.68 o 
   0  -4   3        2.20        4.93      2.98 o 
   1  -4   3     5750.87     6466.21     77.94 o 
   2  -4   3      189.24      220.46      9.86 o 
   3  -4   3        2.63        0.71      3.27 o 
   4  -4   3     3474.94     3684.74     53.88 o 
   5  -4   3       58.78       56.96      8.44 o 
   6  -4   3      930.41      855.55     32.92 o 
   7  -4   3       11.57        7.57      7.19 o 
   8  -4   3     1521.45     1686.13     44.15 o 
   9  -4   3      715.37      746.93     41.02 o 
  10  -4   3        0.08       -4.96     21.95 o 
  11  -4   3       28.75       29.74     26.20 o 
 -10  -3   3      472.06      491.07     40.55 o 
  -9  -3   3      175.15      183.74     26.20 o 
  -8  -3   3      277.48      230.23     26.54 o 
  -7  -3   3      500.64      462.84     31.86 o 
  -6  -3   3     1011.36     1055.23     42.48 o 
  -5  -3   3       51.62       28.25      9.17 o 
  -4  -3   3     2741.76     2781.84     55.57 o 
  -3  -3   3     3326.20     3208.13     53.57 o 
  -2  -3   3     2542.60     2729.18     40.83 o 
  -1  -3   3     1302.99     1115.49     24.64 o 
   0  -3   3     1832.57     1726.76     34.77 o 
   1  -3   3    70289.45    70921.77    317.54 o 
   2  -3   3     6754.04     7575.54     95.02 o 
   3  -3   3     1804.12     1997.71     30.43 o 
   4  -3   3       48.20       48.16      6.71 o 
   5  -3   3     5518.49     6168.51     65.40 o 
   6  -3   3     2652.41     2660.37     47.26 o 
   7  -3   3     1214.06     1274.57     35.64 o 
   8  -3   3     1178.19     1300.22     44.85 o 
   9  -3   3       46.49       40.32     15.50 o 
  10  -3   3      564.50      482.20     52.40 o 
  11  -3   3      336.76      349.79     53.81 o 
 -10  -2   3       33.03       40.36     19.03 o 
  -9  -2   3      216.26      202.25     26.78 o 
  -8  -2   3        5.25        3.71     10.76 o 
  -7  -2   3      227.50      227.93     23.02 o 
  -6  -2   3      168.65      134.44     17.27 o 
  -5  -2   3     3013.35     3065.43    176.31 o 
  -4  -2   3       59.82       44.19      9.25 o 
  -2  -2   3     1732.95     1414.83     24.72 o 
  -1  -2   3      281.58      191.44      7.18 o 
   0  -2   3     2274.99     2572.19     53.01 o 
   1  -2   3     6397.06     6948.70    189.83 o 
   2  -2   3      483.06      420.15     11.98 o 
   3  -2   3        3.07       -1.29      2.98 o 
   4  -2   3      668.73      597.70     18.48 o 
   5  -2   3      574.23      564.20     20.14 o 
   6  -2   3        4.09        5.03      5.83 o 
   7  -2   3     1156.43     1199.68     34.51 o 
   8  -2   3      158.78      123.01     19.95 o 
   9  -2   3     2509.00     2595.46    138.78 o 
  10  -2   3       95.14      103.38     33.99 o 
 -11  -1   3       80.74       48.72     20.77 o 
 -10  -1   3       72.16       73.98     20.96 o 
  -9  -1   3      601.53      613.92     38.78 o 
  -8  -1   3       19.92        9.83     10.76 o 
  -7  -1   3      319.00      283.95     23.03 o 
  -6  -1   3      287.68      245.95     19.51 o 
  -5  -1   3      586.05      501.99     24.28 o 
  -4  -1   3     3885.65     4088.24     64.44 o 
  -3  -1   3    12285.25    11904.24    311.20 o 
  -2  -1   3        6.48        2.57      1.90 o 
  -1  -1   3     1279.16     1196.31     15.55 o 
   0  -1   3     7186.87     7654.01     82.70 o 
   1  -1   3      184.55      139.02      8.47 o 
   2  -1   3     1340.74     1573.29     21.87 o 
   3  -1   3      533.29      563.66     15.68 o 
   4  -1   3     3507.31     3714.29     63.16 o 
   5  -1   3      396.12      370.88     16.26 o 
   6  -1   3     2914.73     3017.76     64.74 o 
   7  -1   3        0.16        5.55      7.38 o 
   8  -1   3     2148.80     2157.27     65.13 o 
   9  -1   3      560.06      503.22     36.39 o 
  10  -1   3      324.63      363.25     53.11 o 
 -11   0   3       60.20       50.65     19.23 o 
 -10   0   3       18.34        9.65     13.49 o 
  -9   0   3      889.98      904.23     45.81 o 
  -8   0   3      815.85      775.07     38.78 o 
  -7   0   3      312.81      322.03     24.19 o 
  -6   0   3      267.98      205.40     12.50 o 
  -5   0   3     2080.27     2075.20     57.54 o 
  -4   0   3      113.70       92.49      5.73 o 
  -3   0   3     1467.62     1347.88     25.46 o 
  -2   0   3     1705.09     1910.52     21.44 o 
  -1   0   3      203.92      136.01      5.58 o 
   0   0   3     2806.57     2613.73     24.06 o 
   1   0   3      580.72      744.75     13.11 o 
   2   0   3     3283.90     2996.18     63.65 o 
   3   0   3     2818.51     2908.90     36.15 o 
   4   0   3     2556.26     3141.17     89.10 o 
   5   0   3      345.22      311.77     15.34 o 
   6   0   3      272.67      264.27     15.73 o 
   7   0   3      225.16      249.31     23.28 o 
   8   0   3      449.18      466.16     32.53 o 
   9   0   3       28.71       25.49     15.52 o 
  10   0   3      119.58       98.42     33.99 o 
 -11   1   3      152.63      100.63     23.75 o 
 -10   1   3     1087.33     1134.27     67.98 o 
  -9   1   3       33.65       38.14     13.91 o 
  -8   1   3     2584.27     2455.74     66.34 o 
  -7   1   3      364.65      292.34     14.56 o 
  -6   1   3      583.10      468.76     22.87 o 
  -5   1   3     1044.03      984.56     21.83 o 
  -4   1   3      608.64      594.91     15.27 o 
  -3   1   3      808.49      669.11     14.64 o 
  -2   1   3      664.48      826.75     14.84 o 
  -1   1   3       75.34      115.09      5.51 o 
   0   1   3     5108.96     4554.61     33.85 o 
   1   1   3       32.76        3.29      2.57 o 
   2   1   3       47.36       92.62      6.98 o 
   3   1   3    10112.50    11691.71    149.34 o 
   4   1   3      100.37      128.49      9.79 o 
   5   1   3     1346.23     1376.31     31.70 o 
   6   1   3      231.82      204.71     20.71 o 
   7   1   3     2251.27     2187.95     63.21 o 
   8   1   3       52.19       26.55     14.02 o 
   9   1   3      136.59      116.75     23.02 o 
  10   1   3        3.00        2.83     28.32 o 
 -11   2   3      962.33     1029.38     54.28 o 
 -10   2   3      123.26      134.90     22.68 o 
  -9   2   3     1708.99     1802.45     61.30 o 
  -8   2   3     1270.93     1199.64     46.15 o 
  -7   2   3      146.33      121.17     11.50 o 
  -6   2   3     7111.75     7822.24     68.97 o 
  -5   2   3      394.92      334.60     13.62 o 
  -4   2   3     3828.02     4315.17     43.42 o 
  -3   2   3      748.56      562.30     20.68 o 
  -2   2   3    12667.61    13212.01    158.24 o 
  -1   2   3     5204.21     4734.45     70.21 o 
   0   2   3      306.02      497.77     12.48 o 
   1   2   3       97.23       53.47      5.69 o 
   2   2   3     1485.22     1641.52     45.18 o 
   3   2   3     2456.82     2364.61     52.81 o 
   4   2   3       69.87       59.17      8.46 o 
   5   2   3      222.21      224.17     14.39 o 
   6   2   3      864.88      845.16     38.18 o 
   7   2   3      325.52      273.23     31.86 o 
   8   2   3       40.02       39.73     16.00 o 
   9   2   3       49.96       21.01     17.00 o 
 -12   3   3        9.11        3.48     18.73 o 
 -11   3   3       60.03       48.50     19.03 o 
 -10   3   3      538.05      524.93     36.89 o 
  -9   3   3     2359.05     2411.40     69.62 o 
  -8   3   3      235.18      210.47     15.82 o 
  -7   3   3     1170.24     1109.74     47.94 o 
  -6   3   3       40.28       32.81      6.85 o 
  -5   3   3     3830.33     3983.42     47.14 o 
  -4   3   3     1411.33     1510.98     26.01 o 
  -3   3   3     2849.53     3019.78     32.51 o 
  -2   3   3       53.20       21.56      3.30 o 
  -1   3   3     3627.53     3156.16     81.72 o 
   0   3   3      888.97      664.54     15.87 o 
   1   3   3     2039.31     1939.97     30.42 o 
   2   3   3     5056.61     5293.02     55.03 o 
   3   3   3      335.23      336.87     15.52 o 
   4   3   3     4802.68     5268.81     98.13 o 
   5   3   3      536.62      527.96     21.95 o 
   6   3   3      366.35      317.43     24.90 o 
   7   3   3       30.64       45.70     14.71 o 
   8   3   3        1.23       -9.52     12.49 o 
   9   3   3       42.29       33.45     18.00 o 
 -12   4   3       15.87       18.76     19.03 o 
 -11   4   3        0.19       -3.72     13.99 o 
 -10   4   3       83.59       69.14     17.64 o 
  -9   4   3      130.87      121.88     19.66 o 
  -8   4   3      634.51      656.41     25.23 o 
  -7   4   3      529.69      525.39     21.06 o 
  -6   4   3     1809.49     1856.31     35.77 o 
  -5   4   3      592.60      537.58     17.96 o 
  -4   4   3     1978.46     1956.87     29.51 o 
  -3   4   3     9055.56     9378.95    229.24 o 
  -2   4   3     2028.54     1730.55     26.70 o 
  -1   4   3     8281.58     8811.26    134.88 o 
   0   4   3      417.60      424.34     14.16 o 
   1   4   3     2836.65     2965.34     40.26 o 
   2   4   3      554.93      543.77     19.30 o 
   3   4   3     1325.04     1376.36     49.20 o 
   4   4   3     2354.24     2338.83     43.98 o 
   5   4   3      461.03      439.13     28.13 o 
   6   4   3     5818.09     5915.16    106.29 o 
   7   4   3       30.87       17.49     13.49 o 
   8   4   3      304.24      264.84     31.22 o 
 -12   5   3       14.19       21.86     19.66 o 
 -11   5   3        0.68       -5.73     16.00 o 
 -10   5   3     1352.01     1410.91     56.15 o 
  -9   5   3       23.97       13.87      9.02 o 
  -8   5   3       50.52       42.84      9.42 o 
  -7   5   3       18.84       13.81      6.73 o 
  -6   5   3     2990.62     3070.70     50.84 o 
  -5   5   3        7.03        9.34      4.76 o 
  -4   5   3     3502.93     3799.99    174.34 o 
  -3   5   3      960.56      908.42     30.43 o 
  -2   5   3    12811.83    12698.44    109.06 o 
  -1   5   3     4326.67     4460.81     42.65 o 
   0   5   3     1966.60     1839.28     31.14 o 
   1   5   3     2251.29     2332.83     38.27 o 
   2   5   3     1659.38     1696.38     35.67 o 
   3   5   3     1365.61     1320.79     31.48 o 
   4   5   3       34.96       33.20      8.85 o 
   5   5   3     3518.41     3515.46     79.22 o 
   6   5   3      767.16      756.87     41.12 o 
   7   5   3      581.36      573.72     38.61 o 
   8   5   3      300.29      248.37     32.00 o 
 -12   6   3     1100.51     1258.26     92.76 o 
 -11   6   3       40.60       41.07     26.20 o 
 -10   6   3     1553.34     1730.27     61.17 o 
  -9   6   3      312.81      260.98     19.13 o 
  -8   6   3     1461.53     1530.24     39.30 o 
  -7   6   3      463.49      471.31     21.47 o 
  -6   6   3      678.60      705.95     22.34 o 
  -5   6   3     3336.09     3504.67     63.33 o 
  -4   6   3      914.95      771.54     30.85 o 
  -3   6   3     3847.18     4068.02     68.11 o 
  -2   6   3      181.96      176.59     15.26 o 
  -1   6   3      923.16      883.20     20.63 o 
   0   6   3     2570.26     2763.09     55.87 o 
   1   6   3      385.03      402.63     17.53 o 
   2   6   3     1687.89     1682.18     58.36 o 
   3   6   3      745.89      724.29     26.60 o 
   4   6   3      554.80      527.87     31.29 o 
   5   6   3     1273.95     1156.56     48.03 o 
   6   6   3     1262.42     1261.75     54.28 o 
   7   6   3     1000.06      880.28     48.77 o 
 -12   7   3       27.56       21.24     29.03 o 
 -11   7   3      213.04      196.85     41.78 o 
 -10   7   3      163.32      122.55     20.83 o 
  -9   7   3     1583.59     1595.18     56.14 o 
  -8   7   3      208.78      168.03     20.74 o 
  -7   7   3     1781.38     1902.14     56.42 o 
  -6   7   3      432.25      420.24     26.41 o 
  -5   7   3      434.84      355.06     23.02 o 
  -4   7   3     1586.41     1444.77     44.14 o 
  -3   7   3      909.58      821.86     32.53 o 
  -2   7   3       55.49       55.63     10.98 o 
  -1   7   3     2484.44     2418.25     62.05 o 
   0   7   3     1283.21     1313.27     30.42 o 
   1   7   3       11.66        3.09      5.23 o 
   2   7   3     1069.19     1045.30     31.35 o 
   3   7   3       23.27       25.36      8.93 o 
   4   7   3     1313.42     1344.97     50.82 o 
   5   7   3      272.42      222.34     25.78 o 
   6   7   3      708.21      736.89     43.79 o 
   7   7   3        1.29        8.14     16.52 o 
 -12   8   3      143.40      140.91     41.78 o 
 -11   8   3        0.39       -2.83     24.07 o 
 -10   8   3      172.75      155.62     24.48 o 
  -9   8   3      524.29      504.14     34.02 o 
  -8   8   3      607.82      587.38     34.70 o 
  -7   8   3     1159.54     1106.55     45.14 o 
  -6   8   3       48.59       39.52     11.74 o 
  -5   8   3     1210.38     1185.34     43.64 o 
  -4   8   3       13.72       10.14      7.75 o 
  -3   8   3        5.82        3.25      6.75 o 
  -2   8   3      420.55      354.36     30.80 o 
  -1   8   3       52.70       33.14      7.07 o 
   0   8   3     2787.93     2970.27     48.08 o 
   1   8   3      121.18      103.38     12.09 o 
   2   8   3      378.42      374.08     21.00 o 
   3   8   3      234.98      233.81     19.51 o 
   4   8   3      321.21      296.49     28.26 o 
   5   8   3      156.82      131.27     22.03 o 
   6   8   3      238.08      255.70     31.53 o 
 -11   9   3       23.49       17.70     26.91 o 
 -10   9   3      407.29      375.16     32.83 o 
  -9   9   3        0.06       -3.52     11.26 o 
  -8   9   3     1332.06     1379.17     54.24 o 
  -7   9   3      525.94      508.22     34.34 o 
  -6   9   3     3403.68     3556.11    114.71 o 
  -5   9   3     2194.60     2145.25    122.14 o 
  -4   9   3      179.11      144.45     18.27 o 
  -3   9   3      153.06      125.81     17.22 o 
  -2   9   3        1.42        3.47      7.75 o 
  -1   9   3     1492.37     1546.21     50.54 o 
   0   9   3      117.43       94.48     11.59 o 
   1   9   3     2010.68     2097.89     46.37 o 
   2   9   3     1582.04     1673.92     44.14 o 
   3   9   3      129.99      110.23     20.89 o 
   4   9   3      301.51      345.88     37.53 o 
   5   9   3      223.29      218.46     28.49 o 
 -11  10   3      613.91      652.75     44.90 o 
 -10  10   3      149.95      137.83     23.97 o 
  -9  10   3      963.38     1011.96     50.38 o 
  -8  10   3       64.30       48.16     15.42 o 
  -7  10   3     1197.70     1099.42     48.77 o 
  -6  10   3     4334.39     4376.00    128.16 o 
  -5  10   3      374.34      350.94     27.70 o 
  -4  10   3     2896.31     3005.59     75.20 o 
  -3  10   3      319.55      293.44     24.60 o 
  -2  10   3      586.55      594.62     33.73 o 
  -1  10   3        7.23       -1.77      9.01 o 
   0  10   3     2279.30     2317.02     66.95 o 
   1  10   3      159.35      151.89     21.01 o 
   2  10   3       55.30       61.04     16.83 o 
   3  10   3      283.95      307.31     46.03 o 
   4  10   3       27.31       33.28     24.78 o 
   5  10   3      163.35      177.73     41.78 o 
 -11  11   3       19.25        4.31     19.23 o 
 -10  11   3      325.26      331.25     45.32 o 
  -9  11   3       16.65       18.47     14.71 o 
  -8  11   3      387.78      377.65     33.51 o 
  -7  11   3     1321.59     1341.33     56.02 o 
  -6  11   3      249.01      224.56     26.02 o 
  -5  11   3     1148.61     1068.04     60.54 o 
  -4  11   3      306.60      293.54     27.99 o 
  -3  11   3       32.47       21.38     11.99 o 
  -2  11   3      977.72     1068.11     47.66 o 
  -1  11   3      937.46      940.78     44.99 o 
   0  11   3        1.32        4.41     12.08 o 
   1  11   3      228.39      282.04     29.54 o 
   2  11   3      808.31      922.63     72.22 o 
   3  11   3      416.68      470.17     56.65 o 
   4  11   3      159.48      167.82     40.36 o 
 -10  12   3      138.54      116.80     24.29 o 
  -9  12   3        3.79        4.42     15.22 o 
  -8  12   3      198.49      172.13     26.52 o 
  -7  12   3        3.67        3.19     12.52 o 
  -6  12   3      710.94      688.27     50.27 o 
  -5  12   3      626.47      629.29     39.40 o 
  -4  12   3       86.80       94.12     18.77 o 
  -3  12   3     1014.71     1004.63     75.76 o 
  -2  12   3      409.04      340.36     30.64 o 
  -1  12   3      166.92      172.39     28.32 o 
   0  12   3       45.29       52.91     17.77 o 
   1  12   3      206.00      160.25     24.60 o 
   2  12   3      133.86      132.41     37.53 o 
   3  12   3      680.12      790.22     72.22 o 
 -10  13   3       29.31        9.05     19.86 o 
  -9  13   3        6.24        8.37     17.22 o 
  -8  13   3      191.69      115.39     23.02 o 
  -7  13   3      943.69      918.89     59.12 o 
  -6  13   3      366.50      320.94     33.16 o 
  -5  13   3      400.14      363.91     34.16 o 
  -4  13   3      345.30      319.32     35.40 o 
  -3  13   3       12.22        4.98     12.76 o 
  -2  13   3      835.97      869.64     48.54 o 
  -1  13   3       77.14       61.66     19.51 o 
   0  13   3      205.79      202.12     28.42 o 
   1  13   3        7.43        4.25     24.07 o 
   2  13   3      449.48      505.57     67.27 o 
  -9  14   3        0.21       -2.53     17.33 o 
  -8  14   3      868.90      889.46     53.57 o 
  -7  14   3        6.29       18.36     17.00 o 
  -6  14   3      443.65      405.91     38.80 o 
  -5  14   3      234.50      201.73     28.79 o 
  -4  14   3      719.01      674.99     45.05 o 
  -3  14   3      616.75      678.56     45.49 o 
  -2  14   3      104.42      105.38     23.59 o 
  -1  14   3      455.73      466.38     39.61 o 
   0  14   3       46.22       58.77     31.86 o 
  -7  15   3       32.45       26.94     19.51 o 
  -6  15   3        0.54       -8.78     15.00 o 
  -5  15   3      425.78      460.59     41.81 o 
  -4  15   3      461.02      479.92     42.02 o 
  -3  15   3      132.54      104.26     24.69 o 
  -2  15   3      300.89      364.13     39.69 o 
   2 -16   4        2.70      -13.73     17.77 o 
   3 -16   4       11.60        0.49     16.22 o 
   4 -16   4      206.86      195.76     31.03 o 
   5 -16   4      251.78      271.97     49.57 o 
   0 -15   4       37.94       17.70     24.78 o 
   1 -15   4       56.46       17.97     17.77 o 
   2 -15   4       16.66       -1.42     15.72 o 
   3 -15   4      357.94      376.96     35.38 o 
   4 -15   4      359.76      322.34     34.80 o 
   5 -15   4      171.10      164.89     27.52 o 
   6 -15   4      339.20      301.72     34.29 o 
   7 -15   4       27.72        9.05     18.51 o 
  -2 -14   4      613.60      570.01     64.44 o 
  -1 -14   4        0.97       -0.71     23.37 o 
   0 -14   4      142.72      123.91     36.82 o 
   1 -14   4      435.42      385.65     34.23 o 
   2 -14   4      483.23      464.64     35.67 o 
   3 -14   4      138.04      141.77     24.02 o 
   4 -14   4       14.78        8.17     15.00 o 
   5 -14   4       37.57       40.96     17.00 o 
   6 -14   4       16.72       12.72     15.62 o 
   7 -14   4      494.21      403.15     37.55 o 
   8 -14   4      325.39      302.94     35.30 o 
  -3 -13   4      416.43      446.09     58.77 o 
  -2 -13   4       61.00       44.61     27.62 o 
  -1 -13   4      853.99      822.79     70.10 o 
   0 -13   4       22.58       25.82     14.92 o 
   1 -13   4      742.92      804.16     46.73 o 
   2 -13   4      263.78      303.53     28.53 o 
   3 -13   4      922.37      901.72     45.93 o 
   4 -13   4     1176.73     1117.88     58.77 o 
   5 -13   4      146.82      139.33     22.74 o 
   6 -13   4      425.78      387.65     33.54 o 
   7 -13   4      218.15      169.40     26.25 o 
   8 -13   4       82.03       71.55     20.51 o 
   9 -13   4      367.82      353.33     54.52 o 
  -4 -12   4      315.54      363.95     54.52 o 
  -3 -12   4       12.67        2.83     18.41 o 
  -2 -12   4      262.16      203.22     39.65 o 
  -1 -12   4       97.81       49.57     24.07 o 
   0 -12   4       25.34       17.35     13.02 o 
   1 -12   4     1341.33     1426.66     85.68 o 
   2 -12   4       78.15       52.53     16.99 o 
   3 -12   4      834.53      899.99     43.81 o 
   4 -12   4      894.43      838.35     42.31 o 
   5 -12   4     1727.96     1788.42     62.33 o 
   6 -12   4       67.60       54.70     17.00 o 
   7 -12   4       27.26       14.93     14.26 o 
   8 -12   4        0.87       -9.03     13.78 o 
   9 -12   4      425.79      409.27     54.52 o 
  -5 -11   4      382.44      390.33     35.79 o 
  -4 -11   4        0.44        7.90     14.21 o 
  -3 -11   4      650.22      656.18     39.02 o 
  -2 -11   4      452.63      405.21     30.24 o 
  -1 -11   4      261.93      265.37     18.83 o 
   0 -11   4      876.55      866.67     30.41 o 
   1 -11   4       13.56        1.77      9.01 o 
   2 -11   4      674.41      693.78     36.68 o 
   3 -11   4      465.75      446.95     30.03 o 
   4 -11   4       76.78       46.37     13.49 o 
   5 -11   4      276.96      243.37     25.25 o 
   6 -11   4      404.76      350.77     28.53 o 
   7 -11   4       58.92       53.22     16.22 o 
   8 -11   4      151.81      127.29     22.51 o 
   9 -11   4      579.59      652.54     42.79 o 
  10 -11   4       82.61       59.48     29.74 o 
  -6 -10   4      100.46       88.85     22.74 o 
  -5 -10   4       20.87        8.09     14.87 o 
  -4 -10   4      128.96       97.16     20.27 o 
  -3 -10   4     1315.47     1381.80    103.73 o 
  -2 -10   4      181.13      141.84     19.86 o 
  -1 -10   4     2655.02     2707.65     51.47 o 
   0 -10   4      512.12      421.52     30.26 o 
   1 -10   4     2717.15     3040.34     71.47 o 
   2 -10   4     4257.05     4256.29     82.04 o 
   3 -10   4      234.03      210.32     31.51 o 
   4 -10   4      119.99       90.29     15.93 o 
   5 -10   4       40.70       29.05     12.20 o 
   6 -10   4     3028.94     2992.42     74.82 o 
   7 -10   4      241.57      174.69     23.02 o 
   8 -10   4     1531.19     1513.91     58.29 o 
   9 -10   4      105.69       77.34     23.37 o 
  10 -10   4      222.09      244.29     44.61 o 
  -7  -9   4      623.87      618.02     45.32 o 
  -6  -9   4      710.21      713.38     49.57 o 
  -5  -9   4      449.63      415.23     42.84 o 
  -4  -9   4      491.01      536.18     34.23 o 
  -3  -9   4      724.03      684.80     41.42 o 
  -2  -9   4     1718.38     1868.29     47.81 o 
  -1  -9   4      182.03      152.45     13.78 o 
   0  -9   4      333.47      327.86     17.33 o 
   1  -9   4      739.35      730.78     24.48 o 
   2  -9   4     5528.51     6012.60    140.26 o 
   3  -9   4     2268.85     2298.54     42.02 o 
   4  -9   4       97.48       69.32     10.33 o 
   5  -9   4      873.24      881.07     28.50 o 
   6  -9   4        2.22        2.40      9.75 o 
   7  -9   4     3165.57     3073.55     76.98 o 
   8  -9   4      522.45      469.58     33.37 o 
   9  -9   4      387.46      355.65     31.79 o 
  10  -9   4      131.29       76.47     29.74 o 
  -8  -8   4      548.46      556.87     43.26 o 
  -7  -8   4      103.80       82.13     20.77 o 
  -6  -8   4      663.55      590.57     39.05 o 
  -5  -8   4     1172.37     1285.59     52.57 o 
  -4  -8   4      437.95      400.92     40.01 o 
  -3  -8   4     2143.43     2221.13     64.08 o 
  -2  -8   4      104.78      101.31     11.53 o 
  -1  -8   4     2146.62     2128.15     45.15 o 
   0  -8   4     1304.30     1358.43     31.94 o 
   1  -8   4       18.10        3.42      4.98 o 
   2  -8   4     2007.10     2221.22     39.46 o 
   3  -8   4     1232.00     1331.99     31.41 o 
   4  -8   4     1112.74     1134.31     38.54 o 
   5  -8   4     1907.00     1964.36     41.59 o 
   6  -8   4      660.03      677.36     26.60 o 
   7  -8   4      950.00     1018.31     34.60 o 
   8  -8   4       84.73       88.86     14.53 o 
   9  -8   4     1057.79     1177.08     41.54 o 
  10  -8   4        0.12        6.37     23.37 o 
  -8  -7   4       13.38       19.61     16.50 o 
  -7  -7   4      578.80      542.89     38.30 o 
  -6  -7   4     1944.95     1902.91    123.56 o 
  -5  -7   4      536.42      478.60     32.27 o 
  -4  -7   4     1960.72     1985.35     58.32 o 
  -3  -7   4      960.37      932.91     26.26 o 
  -2  -7   4      888.18      814.06     24.20 o 
  -1  -7   4      690.50      667.14     21.62 o 
   0  -7   4      442.28      454.04     17.62 o 
   1  -7   4     3317.96     3269.27     45.35 o 
   2  -7   4      251.88      162.21     11.31 o 
   3  -7   4     3133.57     3392.32     47.65 o 
   4  -7   4      130.55      116.05     10.99 o 
   5  -7   4     1184.85     1181.37     31.56 o 
   6  -7   4      250.75      226.82     16.17 o 
   7  -7   4      404.51      401.73     22.19 o 
   8  -7   4      242.85      255.39     21.16 o 
   9  -7   4       67.63       57.62     13.75 o 
  10  -7   4       46.92       41.78     26.20 o 
  11  -7   4        0.46        7.79     24.78 o 
  -9  -6   4      381.31      369.24     38.68 o 
  -8  -6   4       59.55       71.44     19.27 o 
  -7  -6   4     1044.66      994.58     48.56 o 
  -6  -6   4     2026.84     2119.26     95.59 o 
  -5  -6   4     3108.92     3199.34     74.60 o 
  -4  -6   4     1137.37     1099.05     41.81 o 
  -3  -6   4     1238.64     1233.02     27.45 o 
  -2  -6   4      109.75      105.74      9.24 o 
  -1  -6   4      401.35      318.08     14.08 o 
   0  -6   4     2585.00     2956.51     42.66 o 
   1  -6   4     2327.78     2296.81     35.96 o 
   2  -6   4     2966.52     2977.93     57.18 o 
   3  -6   4       16.05        2.57      4.05 o 
   4  -6   4     1414.49     1367.13     31.14 o 
   5  -6   4     1018.65      932.89     27.73 o 
   6  -6   4     1286.85     1248.06     34.10 o 
   7  -6   4     1710.68     1827.60     50.41 o 
   8  -6   4     1076.57     1156.69     42.82 o 
   9  -6   4      625.32      659.37     31.75 o 
  10  -6   4        0.88       -0.71     21.95 o 
  11  -6   4      206.56      211.72     43.90 o 
  -9  -5   4       28.96       22.22     18.76 o 
  -8  -5   4      603.24      696.75     43.53 o 
  -7  -5   4      386.46      385.21     30.49 o 
  -6  -5   4      211.48      149.26     20.89 o 
  -5  -5   4      351.93      342.70     24.78 o 
  -4  -5   4     1694.07     1726.06     48.57 o 
  -3  -5   4       24.16        8.75      4.39 o 
  -2  -5   4       60.34       44.48      6.35 o 
  -1  -5   4     4252.95     4066.85     45.52 o 
   0  -5   4      563.69      614.22     17.54 o 
   1  -5   4     4511.25     4737.39     47.99 o 
   2  -5   4     1642.76     1889.60     31.03 o 
   3  -5   4      124.33      123.66     11.08 o 
   4  -5   4      242.46      233.32     13.20 o 
   5  -5   4        0.66       -0.67      4.62 o 
   6  -5   4      329.13      316.21     18.79 o 
   7  -5   4      417.39      406.56     21.90 o 
   8  -5   4     5510.78     6276.64     86.53 o 
   9  -5   4       80.39       73.44     15.39 o 
  10  -5   4      120.14      109.04     33.99 o 
  11  -5   4       78.60       82.85     33.99 o 
 -10  -4   4       28.11       22.22     18.77 o 
  -9  -4   4     1342.20     1340.76     60.33 o 
  -8  -4   4       37.74       20.53     13.02 o 
  -7  -4   4      260.75      215.95     24.28 o 
  -6  -4   4     1190.67     1225.23     46.56 o 
  -5  -4   4      449.50      399.24     25.02 o 
  -4  -4   4      656.71      571.97     27.02 o 
  -3  -4   4       69.07       70.49      6.31 o 
  -2  -4   4     5373.90     5929.87     96.54 o 
  -1  -4   4      206.12      233.21     10.62 o 
   0  -4   4       36.42       13.45      3.68 o 
   1  -4   4     9561.05     9766.67     89.14 o 
   2  -4   4        6.78       17.74      4.35 o 
   3  -4   4     1678.85     1635.69     29.02 o 
   4  -4   4       89.39       43.07      7.08 o 
   5  -4   4      833.47      783.17     24.60 o 
   6  -4   4        0.03        3.80      6.10 o 
   7  -4   4      228.40      196.54     16.84 o 
   8  -4   4       58.44       32.74     10.11 o 
   9  -4   4      153.58      140.28     22.46 o 
  10  -4   4      659.61      692.50     63.73 o 
 -10  -3   4      653.82      651.34     45.53 o 
  -9  -3   4      282.34      272.83     33.63 o 
  -8  -3   4     1438.85     1547.20     93.47 o 
  -7  -3   4     2894.28     2830.32     72.59 o 
  -6  -3   4       10.30        2.08      7.79 o 
  -5  -3   4     2121.78     2058.07     52.82 o 
  -4  -3   4     1019.00     1013.05     34.29 o 
  -3  -3   4     6022.83     5925.90    101.61 o 
  -2  -3   4      883.91      951.22     18.02 o 
  -1  -3   4     2319.30     2073.09     26.87 o 
   0  -3   4       95.26      114.72      7.01 o 
   1  -3   4     3395.44     3683.27     44.94 o 
   2  -3   4     5668.54     6112.77     48.45 o 
   3  -3   4      299.44      254.71     11.45 o 
   4  -3   4      801.59      765.42     21.66 o 
   5  -3   4      461.89      389.35     17.32 o 
   6  -3   4      202.53      173.05     13.60 o 
   7  -3   4        7.50        6.05      7.50 o 
   8  -3   4      724.00      729.25     30.09 o 
   9  -3   4     1072.82     1086.91     72.93 o 
  10  -3   4        4.82       -2.12     21.24 o 
 -11  -2   4       92.25       79.16     23.46 o 
 -10  -2   4      537.83      556.19     41.48 o 
  -9  -2   4       46.30       33.95     15.22 o 
  -8  -2   4      577.77      516.44     33.55 o 
  -7  -2   4      258.93      264.58     23.59 o 
  -6  -2   4     1066.35      966.52     37.80 o 
  -5  -2   4        4.78       13.08      7.46 o 
  -4  -2   4     3952.15     4037.54     62.82 o 
  -3  -2   4        3.07        2.12      4.23 o 
  -2  -2   4       69.04       17.54      3.24 o 
  -1  -2   4      356.88      201.20      7.77 o 
   0  -2   4     5916.87     6435.13     96.32 o 
   1  -2   4      131.04       59.13      7.01 o 
   2  -2   4      614.55      561.73     18.41 o 
   3  -2   4      644.21      511.26     15.48 o 
   4  -2   4      113.49       92.68      9.19 o 
   5  -2   4      655.26      584.95     20.95 o 
   6  -2   4       65.19       46.44      8.92 o 
   7  -2   4       47.25       31.71      9.50 o 
   8  -2   4      218.84      222.42     25.49 o 
   9  -2   4      290.19      280.40     44.61 o 
  10  -2   4      482.95      511.94     57.35 o 
 -11  -1   4      139.22      104.05     24.52 o 
 -10  -1   4      807.89      843.27     48.27 o 
  -9  -1   4      319.33      267.31     28.79 o 
  -8  -1   4       13.31       14.06     10.76 o 
  -7  -1   4      164.77      144.07     18.27 o 
  -6  -1   4      114.34       79.16     13.41 o 
  -5  -1   4     2911.93     2778.02    120.73 o 
  -4  -1   4     3497.33     3410.26     56.07 o 
  -3  -1   4     6851.26     6802.77    158.83 o 
  -2  -1   4      389.63      295.75      9.31 o 
  -1  -1   4      203.94      200.22      7.49 o 
   0  -1   4      171.45      154.49      5.20 o 
   1  -1   4      124.18       89.27      8.25 o 
   2  -1   4    10354.20    10154.49    118.47 o 
   3  -1   4     1563.45     1453.75     25.55 o 
   4  -1   4     4811.16     4787.45     52.80 o 
   5  -1   4       45.34       26.83      6.62 o 
   6  -1   4      222.97      205.55     15.07 o 
   7  -1   4     1407.78     1424.36     37.91 o 
   8  -1   4       52.90       40.36     14.02 o 
   9  -1   4      664.44      666.31     60.90 o 
  10  -1   4       82.26       94.88     32.57 o 
 -11   0   4       70.03       71.87     21.53 o 
 -10   0   4      266.65      260.55     30.29 o 
  -9   0   4      106.96      111.79     20.24 o 
  -8   0   4      571.28      523.38     32.77 o 
  -7   0   4       48.82       47.74     11.74 o 
  -6   0   4       23.92        9.55      4.52 o 
  -5   0   4     2124.00     2200.07     49.92 o 
  -4   0   4     2285.50     2288.80     28.24 o 
  -3   0   4     3064.03     2785.26     81.70 o 
  -2   0   4    22021.16    24016.91    193.64 o 
  -1   0   4     4404.23     4285.62    104.38 o 
   0   0   4        5.68       35.56      3.42 o 
   1   0   4        7.14       10.77      2.72 o 
   2   0   4     2862.92     3399.91     35.60 o 
   3   0   4      398.04      421.11     14.93 o 
   4   0   4     1632.89     1595.93     45.71 o 
   5   0   4       46.68       20.92      6.67 o 
   6   0   4     1095.12     1022.87     46.47 o 
   7   0   4      384.20      340.57     26.69 o 
   8   0   4     1597.88     1643.96     75.41 o 
   9   0   4        2.30      -11.33     18.41 o 
  10   0   4      353.40      274.03     48.15 o 
 -11   1   4      475.44      519.63     40.56 o 
 -10   1   4        0.09       -3.12     12.70 o 
  -9   1   4     1945.44     2074.21     66.34 o 
  -8   1   4        3.80        5.08      9.53 o 
  -7   1   4      229.57      209.69     14.66 o 
  -6   1   4      670.53      632.48     32.01 o 
  -5   1   4     2873.88     2873.54     70.90 o 
  -4   1   4      592.02      633.47     16.27 o 
  -3   1   4     4349.88     4797.59     83.36 o 
  -2   1   4   146245.58   154185.03   1053.31 o 
  -1   1   4     3657.70     3390.45     31.55 o 
   0   1   4      635.77      526.41     12.46 o 
   1   1   4     1673.01     1502.16     43.32 o 
   2   1   4    35624.87    37707.96    136.80 o 
   3   1   4     4546.95     4828.20     71.48 o 
   4   1   4        1.11        0.22      4.55 o 
   5   1   4      950.53      952.72     27.77 o 
   6   1   4      119.26      130.91     13.57 o 
   7   1   4     2847.27     2752.82     70.72 o 
   8   1   4       74.30       67.10     17.22 o 
   9   1   4      165.31      131.00     35.40 o 
 -12   2   4      693.74      765.40     51.45 o 
 -11   2   4      137.55      126.89     24.09 o 
 -10   2   4     1726.65     1727.05     63.94 o 
  -9   2   4      424.46      382.06     29.71 o 
  -8   2   4       78.22       67.82     15.00 o 
  -7   2   4       19.07       12.78      6.07 o 
  -6   2   4     1570.72     1626.49     32.87 o 
  -5   2   4     3369.41     3442.73     42.76 o 
  -4   2   4        1.00       -1.19      3.36 o 
  -3   2   4      873.39      849.22     18.13 o 
  -2   2   4    18368.09    20179.70    321.79 o 
  -1   2   4      129.54      117.93      6.75 o 
   0   2   4     4845.38     5137.10     43.34 o 
   1   2   4     1100.48      902.99     20.18 o 
   2   2   4      296.45      170.50     11.81 o 
   3   2   4     1516.38     1633.39     32.06 o 
   4   2   4     3377.39     3513.00     50.91 o 
   5   2   4      798.56      742.61     25.40 o 
   6   2   4      291.28      310.12     24.40 o 
   7   2   4       23.71       16.66     13.26 o 
   8   2   4       14.54        8.06     13.76 o 
   9   2   4      312.60      272.61     46.73 o 
 -12   3   4       21.92        7.98     19.01 o 
 -11   3   4      144.40      139.10     24.40 o 
 -10   3   4      789.97      841.60     44.71 o 
  -9   3   4       51.38       52.89     15.62 o 
  -8   3   4     1504.27     1612.17     37.59 o 
  -7   3   4      828.60      772.23     24.76 o 
  -6   3   4      971.07      938.20     25.12 o 
  -5   3   4       20.61       12.79      4.84 o 
  -4   3   4     3009.30     3382.16     90.38 o 
  -2   3   4        7.70        1.16      2.80 o 
  -1   3   4     1593.97     1427.32     22.80 o 
   0   3   4       97.86      177.84      9.24 o 
   1   3   4      847.71      852.21     21.24 o 
   2   3   4      212.83      217.29     12.53 o 
   3   3   4     2302.55     2364.89     40.62 o 
   4   3   4       51.85       45.74      8.28 o 
   5   3   4     1364.07     1394.57     35.97 o 
   6   3   4     1698.72     1732.43     55.65 o 
   7   3   4       30.60       18.90     13.76 o 
   8   3   4      246.51      190.67     26.76 o 
   9   3   4       15.88        8.50     24.07 o 
 -12   4   4       45.54       48.92     20.92 o 
 -11   4   4       19.02       14.29     16.43 o 
 -10   4   4      174.42      148.63     22.03 o 
  -9   4   4      567.24      540.16     33.27 o 
  -8   4   4      307.12      316.19     18.15 o 
  -7   4   4     1427.68     1337.72     32.66 o 
  -6   4   4      105.86       84.18      9.54 o 
  -5   4   4      795.65      733.73     20.66 o 
  -4   4   4        0.41        7.18      3.75 o 
  -3   4   4     4079.39     4446.04     70.93 o 
  -2   4   4     2063.17     2320.76     36.80 o 
  -1   4   4       41.17       38.12      5.14 o 
   0   4   4     4741.55     4678.86     48.78 o 
   1   4   4      245.16      203.58     11.93 o 
   2   4   4      118.32       87.91     10.65 o 
   3   4   4      385.66      354.90     17.57 o 
   4   4   4      352.89      340.58     18.18 o 
   5   4   4      635.78      605.04     48.15 o 
   6   4   4      304.36      247.77     26.31 o 
   7   4   4      634.79      677.29     40.62 o 
   8   4   4        8.54        3.13     15.50 o 
 -12   5   4      104.39      114.00     40.36 o 
 -11   5   4       12.91        9.51     15.26 o 
 -10   5   4      238.36      220.20     25.91 o 
  -9   5   4        2.52        1.66      8.14 o 
  -8   5   4     1393.31     1334.64     35.86 o 
  -7   5   4       77.19       61.90      9.41 o 
  -6   5   4      254.36      201.25     12.78 o 
  -5   5   4      569.41      485.31     16.96 o 
  -4   5   4     5579.21     6040.15    275.43 o 
  -3   5   4     2397.41     2352.48     71.87 o 
  -2   5   4     2590.10     3066.42     90.89 o 
  -1   5   4     1923.40     1968.21     30.50 o 
   0   5   4        6.68        6.30      4.37 o 
   1   5   4      633.07      615.22     21.02 o 
   2   5   4     2195.36     2239.78     42.64 o 
   3   5   4       41.38       18.67      6.23 o 
   4   5   4      873.36      898.19     36.64 o 
   5   5   4      535.82      528.52     32.44 o 
   6   5   4     2114.35     2184.62     68.11 o 
   7   5   4        0.33       -5.74     13.49 o 
   8   5   4      591.25      604.06     43.64 o 
 -12   6   4       13.51        3.54     26.91 o 
 -11   6   4      347.51      305.89     49.57 o 
 -10   6   4       79.64       39.65     24.07 o 
  -9   6   4      348.26      348.78     21.40 o 
  -8   6   4       74.69       62.62     10.78 o 
  -7   6   4      209.01      206.86     14.73 o 
  -6   6   4     1017.63      974.87     30.34 o 
  -5   6   4     1215.29     1236.82     35.76 o 
  -4   6   4      967.61     1015.53     36.47 o 
  -3   6   4      159.37      135.96     14.76 o 
  -2   6   4     4523.60     4839.35    164.30 o 
  -1   6   4        1.41        0.81      4.10 o 
   0   6   4     3045.09     2986.92     44.59 o 
   1   6   4     1317.03     1421.04     33.60 o 
   2   6   4      329.55      308.38     17.32 o 
   3   6   4     2727.63     2720.63     62.96 o 
   4   6   4     1514.40     1493.36     40.43 o 
   5   6   4      546.66      550.46     34.80 o 
   6   6   4       71.19       64.29     17.73 o 
   7   6   4      961.36      918.21     50.06 o 
 -12   7   4     2361.72     2585.21    135.24 o 
 -11   7   4      104.63       51.69     29.03 o 
 -10   7   4      104.51       63.40     17.64 o 
  -9   7   4       70.55       47.92     14.97 o 
  -8   7   4      781.95      769.27     46.38 o 
  -7   7   4      198.32      223.32     22.96 o 
  -6   7   4      282.00      231.58     20.92 o 
  -5   7   4     1067.58     1005.99     39.19 o 
  -4   7   4       46.23       28.25      9.25 o 
  -3   7   4     2393.65     2321.33     55.78 o 
  -2   7   4      167.57      141.23     15.77 o 
  -1   7   4      454.90      415.17     16.28 o 
   0   7   4     4070.25     4454.86     57.76 o 
   1   7   4      419.76      362.32     18.30 o 
   2   7   4      585.88      525.78     23.60 o 
   3   7   4      782.44      776.55     30.18 o 
   4   7   4      675.56      757.18     39.54 o 
   5   7   4       11.53       13.72     13.20 o 
   6   7   4      460.47      420.94     34.80 o 
   7   7   4      615.06      560.63     42.31 o 
 -12   8   4      160.49      111.88     38.94 o 
 -11   8   4      677.17      687.55     67.27 o 
 -10   8   4      452.16      422.34     32.49 o 
  -9   8   4      861.20      906.75     44.72 o 
  -8   8   4      128.22      102.89     24.78 o 
  -7   8   4     1076.50     1073.28     45.16 o 
  -6   8   4     2955.85     3030.35    104.44 o 
  -5   8   4       75.84       58.17     13.49 o 
  -4   8   4      326.13      290.69     22.28 o 
  -3   8   4      548.54      555.93     29.71 o 
  -2   8   4     1361.57     1341.82     45.56 o 
  -1   8   4     3126.06     3372.22     47.15 o 
   0   8   4      460.58      413.05     19.23 o 
   1   8   4      325.14      307.28     18.37 o 
   2   8   4      246.18      212.57     18.22 o 
   3   8   4     2573.07     2777.21     58.51 o 
   4   8   4      115.33       94.11     19.01 o 
   5   8   4      669.80      767.22     44.05 o 
   6   8   4      517.78      530.66     41.06 o 
 -11   9   4       24.01       18.41     26.91 o 
 -10   9   4      242.01      188.09     26.03 o 
  -9   9   4     1145.86     1173.62     52.18 o 
  -8   9   4       15.51        7.85     10.88 o 
  -7   9   4     3736.80     4131.02     91.22 o 
  -6   9   4       31.29       38.50     13.26 o 
  -5   9   4     4219.83     4170.44    235.08 o 
  -4   9   4      234.31      187.89     21.01 o 
  -3   9   4       40.18       28.32     11.02 o 
  -2   9   4      862.16      892.57     39.52 o 
  -1   9   4       69.52       72.09     14.71 o 
   0   9   4     6296.17     6561.01    124.27 o 
   1   9   4       63.40       45.31     10.31 o 
   2   9   4     2096.38     2390.20     54.23 o 
   3   9   4      616.85      630.56     37.96 o 
   4   9   4       90.09       85.57     19.27 o 
   5   9   4      288.45      302.14     35.40 o 
 -11  10   4      161.74      181.22     29.34 o 
 -10  10   4      110.94      100.60     21.67 o 
  -9  10   4        3.62        3.62     13.20 o 
  -8  10   4      843.42      874.19     89.93 o 
  -7  10   4      238.65      220.36     25.68 o 
  -6  10   4      424.88      405.17     30.49 o 
  -5  10   4     2278.89     2179.39     65.45 o 
  -4  10   4      581.76      549.83     33.23 o 
  -3  10   4      454.99      505.37     32.27 o 
  -2  10   4        5.64        0.24      8.85 o 
  -1  10   4     1624.03     1753.46     59.20 o 
   0  10   4        2.25       -2.96     10.76 o 
   1  10   4      461.66      469.23     32.27 o 
   2  10   4     1035.99     1174.39     52.01 o 
   3  10   4      286.79      273.32     43.90 o 
   4  10   4      481.96      528.94     56.65 o 
 -11  11   4      471.06      468.93     41.49 o 
 -10  11   4        0.15        5.31     17.01 o 
  -9  11   4      419.29      438.86     36.88 o 
  -8  11   4      295.89      259.21     42.48 o 
  -7  11   4      243.66      188.95     24.75 o 
  -6  11   4     2885.79     2853.28     80.10 o 
  -5  11   4      385.42      368.86     29.71 o 
  -4  11   4     1746.18     1821.62     62.58 o 
  -3  11   4      360.98      340.11     29.13 o 
  -2  11   4     1317.10     1377.47     61.25 o 
  -1  11   4      671.37      646.67     46.03 o 
   0  11   4      364.11      408.76     32.22 o 
   1  11   4      368.62      339.17     31.35 o 
   2  11   4      134.54      152.24     36.82 o 
   3  11   4      850.33      890.60     52.46 o 
 -10  12   4       26.88       11.79     17.50 o 
  -9  12   4        0.68        4.11     14.80 o 
  -8  12   4        0.26       -5.58     12.99 o 
  -7  12   4       60.83       49.53     16.43 o 
  -6  12   4     2310.30     2363.73     77.26 o 
  -5  12   4      833.27      835.91     45.53 o 
  -4  12   4      375.95      339.43     32.29 o 
  -3  12   4     1447.82     1556.48     61.56 o 
  -2  12   4      954.38      961.90     48.56 o 
  -1  12   4        7.08       13.03     13.71 o 
   0  12   4      383.15      418.60     35.59 o 
   1  12   4      288.11      312.00     34.29 o 
   2  12   4        1.12      -14.16     23.37 o 
 -10  13   4       11.98        3.02     18.15 o 
  -9  13   4        7.85       -9.85     15.00 o 
  -8  13   4       55.84       33.28     17.02 o 
  -7  13   4       17.90        9.86     15.22 o 
  -6  13   4       97.96       81.51     20.74 o 
  -5  13   4       22.08       20.89     15.52 o 
  -4  13   4     1263.68     1330.12     59.25 o 
  -3  13   4      505.68      532.73     39.24 o 
  -2  13   4       49.35       26.20     16.02 o 
  -1  13   4      243.56      192.43     27.48 o 
   0  13   4       70.12       73.56     21.17 o 
   1  13   4      119.14      101.26     35.40 o 
  -9  14   4      349.92      347.48     39.54 o 
  -8  14   4        2.63       -1.03     16.50 o 
  -7  14   4      669.13      673.09     47.03 o 
  -6  14   4        0.34        0.10     15.72 o 
  -5  14   4      795.41      781.69     49.07 o 
  -4  14   4      339.74      325.30     35.04 o 
  -3  14   4       11.30        8.15     15.50 o 
  -2  14   4       50.12       97.79     23.59 o 
  -1  14   4      382.88      412.97     41.02 o 
   0  14   4       49.23       68.68     33.99 o 
  -7  15   4       58.66       63.75     23.02 o 
  -6  15   4      124.76      141.94     27.52 o 
  -5  15   4      242.89      204.43     31.44 o 
  -4  15   4       16.03       15.78     17.64 o 
  -3  15   4      118.89       92.24     24.90 o 
   2 -16   5       11.27       -1.72     18.51 o 
   3 -16   5      376.39      418.20     40.69 o 
   4 -16   5       12.67        3.96     18.00 o 
   5 -16   5      570.75      674.71     48.80 o 
  -1 -15   5      344.68      331.38     55.23 o 
   0 -15   5      136.72      108.34     35.40 o 
   1 -15   5      149.05      166.62     34.34 o 
   2 -15   5      248.46      251.14     31.03 o 
   3 -15   5        4.14       -0.65     15.12 o 
   4 -15   5       69.65       39.07     18.77 o 
   5 -15   5        2.90        1.14     16.27 o 
   6 -15   5       75.04       56.47     20.77 o 
   7 -15   5     1227.23     1455.46     67.04 o 
  -2 -14   5      361.77      386.61     56.65 o 
  -1 -14   5      985.15     1021.76     82.14 o 
   0 -14   5       98.58       62.31     29.74 o 
   1 -14   5      821.29      837.67     45.97 o 
   2 -14   5       57.91       57.34     18.02 o 
   3 -14   5       35.39       39.76     16.77 o 
   4 -14   5      287.56      248.39     29.79 o 
   5 -14   5      171.60      172.48     26.04 o 
   6 -14   5      404.49      388.31     44.26 o 
   7 -14   5       18.34       16.99     17.02 o 
   8 -14   5      445.83      453.17     60.19 o 
  -3 -13   5       94.60       77.89     31.86 o 
  -2 -13   5     1387.51     1443.07     94.17 o 
  -1 -13   5       21.67       19.12     21.95 o 
   0 -13   5      973.70     1013.20     48.45 o 
   1 -13   5      386.13      333.23     29.54 o 
   2 -13   5      144.39      125.18     21.37 o 
   3 -13   5      330.40      391.71     31.77 o 
   4 -13   5      286.50      282.33     29.79 o 
   5 -13   5      530.50      606.94     39.24 o 
   6 -13   5       95.57       60.48     18.00 o 
   7 -13   5      177.11      208.48     27.76 o 
   8 -13   5        1.54        3.54     21.24 o 
   9 -13   5      318.32      269.07     49.57 o 
  -5 -12   5       83.05       51.10     22.28 o 
  -4 -12   5      209.88      164.28     39.65 o 
  -3 -12   5      233.19      197.55     40.36 o 
  -2 -12   5      184.11      129.58     34.70 o 
  -1 -12   5      629.18      600.45     57.35 o 
   0 -12   5      490.13      531.18     36.82 o 
   1 -12   5       52.99       54.17     14.52 o 
   2 -12   5     3112.45     3196.80    147.99 o 
   3 -12   5       59.31       34.26     13.76 o 
   4 -12   5      653.69      686.50     38.74 o 
   5 -12   5       10.37        2.47     10.76 o 
   6 -12   5      299.71      242.67     27.52 o 
   7 -12   5      451.27      432.46     33.79 o 
   8 -12   5      256.65      196.14     38.94 o 
   9 -12   5      438.05      505.57     57.35 o 
  -5 -11   5       16.71        2.18     14.61 o 
  -4 -11   5      430.96      494.10     37.04 o 
  -3 -11   5       20.32        3.89     12.52 o 
  -2 -11   5     2218.39     2265.48     77.54 o 
  -1 -11   5      154.61      119.14     14.38 o 
   0 -11   5      395.40      353.70     20.19 o 
   1 -11   5     1599.52     1631.91     61.60 o 
   2 -11   5      522.00      515.54     32.22 o 
   3 -11   5     4840.19     5236.13    108.34 o 
   4 -11   5      747.86      691.34     37.18 o 
   5 -11   5     2486.65     2541.46     70.24 o 
   6 -11   5      365.39      323.65     28.92 o 
   7 -11   5     1126.63     1010.99     66.91 o 
   8 -11   5        4.69        2.33     14.76 o 
   9 -11   5       39.57       26.91     24.78 o 
  10 -11   5      168.44      113.29     36.11 o 
  -6 -10   5       15.59       13.54     16.50 o 
  -5 -10   5        8.44        8.97     13.71 o 
  -4 -10   5        0.23       -1.18     11.69 o 
  -3 -10   5      129.98      142.93     20.67 o 
  -2 -10   5       64.61       64.26     15.62 o 
  -1 -10   5      629.36      560.84     24.37 o 
   0 -10   5      126.95      117.92     12.94 o 
   1 -10   5      207.01      164.99     14.87 o 
   2 -10   5      263.99      237.13     15.93 o 
   3 -10   5        0.22        5.66      8.25 o 
   4 -10   5      343.83      287.25     23.52 o 
   5 -10   5      466.22      447.03     29.93 o 
   6 -10   5      355.04      290.27     27.62 o 
   7 -10   5     1304.28     1333.88     53.11 o 
   8 -10   5       20.58       14.06     14.49 o 
   9 -10   5      242.20      214.90     28.04 o 
  10 -10   5       11.01        4.25     25.49 o 
  -7  -9   5       79.65       67.38     20.67 o 
  -6  -9   5      225.22      229.15     29.03 o 
  -5  -9   5        0.82        5.65     12.20 o 
  -4  -9   5      588.00      556.88     34.88 o 
  -3  -9   5      987.58     1019.28     44.26 o 
  -2  -9   5      720.25      728.97     26.49 o 
  -1  -9   5      591.29      615.91     23.88 o 
   0  -9   5       78.62       76.59     11.32 o 
   1  -9   5     1410.27     1397.40     34.24 o 
   2  -9   5      205.03      196.41     12.67 o 
   3  -9   5      311.10      267.80     15.83 o 
   4  -9   5       83.82       53.61      9.50 o 
   5  -9   5       26.72       14.60      8.03 o 
   6  -9   5     1653.87     1742.66     42.98 o 
   7  -9   5       89.33       70.39     16.50 o 
   8  -9   5     2354.72     2509.82     73.69 o 
   9  -9   5      143.24      135.24     33.99 o 
  10  -9   5      836.78      896.43     72.93 o 
  -8  -8   5       81.13       36.40     18.44 o 
  -7  -8   5       16.41        6.78     14.76 o 
  -6  -8   5        0.18       -1.62     12.26 o 
  -5  -8   5      147.77      131.88     21.24 o 
  -4  -8   5     1100.18     1153.59     47.03 o 
  -3  -8   5      116.98       95.14     15.52 o 
  -2  -8   5      698.78      642.67     24.76 o 
  -1  -8   5      185.61      155.88     12.85 o 
   0  -8   5      793.85      820.43     35.94 o 
   1  -8   5      995.29     1012.83     27.78 o 
   2  -8   5      170.57      158.40     12.50 o 
   3  -8   5     1159.83     1106.48     29.67 o 
   4  -8   5      488.95      450.40     26.05 o 
   5  -8   5      603.81      594.31     23.79 o 
   6  -8   5       10.85       10.19      7.50 o 
   7  -8   5     1940.73     2133.83     50.04 o 
   8  -8   5     1247.52     1339.98     42.48 o 
   9  -8   5        1.48       -2.47     13.26 o 
  10  -8   5       93.32       99.84     31.16 o 
  -8  -7   5      685.51      731.65     47.53 o 
  -7  -7   5      139.12      140.30     23.53 o 
  -6  -7   5      344.34      309.12     29.64 o 
  -5  -7   5     2777.09     2806.91     73.35 o 
  -4  -7   5        0.63       -0.89      7.75 o 
  -3  -7   5      543.73      496.06     23.46 o 
  -2  -7   5      727.46      739.66     23.55 o 
  -1  -7   5     4157.93     4272.26     54.10 o 
   0  -7   5      256.09      283.91     14.48 o 
   1  -7   5        6.38        0.97      4.58 o 
   2  -7   5      382.00      407.40     16.85 o 
   3  -7   5     4185.40     4634.10     61.68 o 
   5  -7   5       14.60        9.21      5.96 o 
   6  -7   5      781.32      766.10     36.90 o 
   7  -7   5        0.40        1.41      8.16 o 
   8  -7   5      520.20      573.10     28.29 o 
   9  -7   5     1415.88     1506.33     59.02 o 
  10  -7   5       37.80       37.53     25.49 o 
  -9  -6   5      114.65      107.02     24.90 o 
  -8  -6   5      585.49      559.04     39.52 o 
  -7  -6   5      375.33      362.15     30.29 o 
  -6  -6   5     1985.23     2034.30     64.34 o 
  -5  -6   5      822.73      835.21     39.54 o 
  -4  -6   5     2652.77     2796.69     65.84 o 
  -3  -6   5      155.61      152.59     10.68 o 
  -2  -6   5     2869.57     3108.16     43.60 o 
  -1  -6   5     2850.46     2817.80     41.70 o 
   0  -6   5     2812.74     2803.72     41.12 o 
   1  -6   5     3616.98     3693.62     39.84 o 
   2  -6   5     1096.92     1080.16     25.64 o 
   3  -6   5     3534.05     3454.96     47.29 o 
   4  -6   5       73.09       49.56      7.90 o 
   5  -6   5      651.17      663.80     23.98 o 
   6  -6   5      659.56      721.98     27.08 o 
   7  -6   5      183.32      173.09     16.63 o 
   8  -6   5       30.04       34.68     10.90 o 
   9  -6   5       35.37       44.82     16.50 o 
  10  -6   5      273.83      311.56     48.15 o 
  -9  -5   5      968.06      977.01     53.81 o 
  -8  -5   5     1020.38     1105.57     53.31 o 
  -7  -5   5      710.75      665.05     39.04 o 
  -6  -5   5       47.69       36.62     18.76 o 
  -5  -5   5      633.60      591.29     31.79 o 
  -4  -5   5     2019.00     2064.76     53.55 o 
  -3  -5   5     3163.18     3283.24     80.41 o 
  -2  -5   5     1020.21     1020.63     23.54 o 
  -1  -5   5       77.91      119.62      9.16 o 
   0  -5   5     5232.66     6046.14     90.67 o 
   1  -5   5      124.77      124.60      8.94 o 
   2  -5   5     5615.48     6258.27     57.69 o 
   3  -5   5    12033.01    13275.32     88.54 o 
   4  -5   5     1305.74     1163.75     28.25 o 
   5  -5   5      170.99      136.70     12.62 o 
   6  -5   5      257.84      250.23     16.97 o 
   7  -5   5     1477.78     1640.96     56.16 o 
   8  -5   5      635.29      625.60     35.80 o 
   9  -5   5      549.14      542.91     43.19 o 
  10  -5   5       80.52       84.26     30.45 o 
 -10  -4   5      842.16      858.94     52.07 o 
  -9  -4   5      173.25      132.83     24.53 o 
  -8  -4   5      149.81      156.22     23.28 o 
  -7  -4   5       27.35       19.38     11.89 o 
  -6  -4   5      254.32      253.24     23.75 o 
  -5  -4   5     1288.93     1278.43     76.12 o 
  -4  -4   5     4114.00     4388.36    146.57 o 
  -3  -4   5     5200.37     5727.17     48.52 o 
  -2  -4   5      856.82      939.02     20.82 o 
  -1  -4   5     1904.75     1724.77     28.20 o 
   0  -4   5      739.51      669.22     17.26 o 
   1  -4   5     7673.83     7845.47     77.59 o 
   3  -4   5      752.58      632.94     18.52 o 
   4  -4   5      248.53      250.96     13.42 o 
   5  -4   5      379.50      312.90     16.52 o 
   6  -4   5     4280.61     4492.86     64.14 o 
   7  -4   5      264.77      228.32     17.82 o 
   8  -4   5     2564.64     2824.03     95.59 o 
   9  -4   5       66.17       67.98     26.20 o 
  10  -4   5      858.79     1023.18     78.60 o 
 -10  -3   5      107.23       66.52     21.27 o 
  -9  -3   5      749.58      716.02     44.05 o 
  -8  -3   5      249.90      201.87     25.78 o 
  -7  -3   5      444.55      395.91     35.40 o 
  -6  -3   5     1593.55     1618.04     51.34 o 
  -5  -3   5       23.78       20.80      7.96 o 
  -4  -3   5     2390.15     2379.97     78.60 o 
  -3  -3   5      282.82      195.41      8.62 o 
  -2  -3   5     9341.55    10557.97    148.10 o 
  -1  -3   5     2333.77     2230.67     28.93 o 
   0  -3   5     1515.25     1533.33     40.31 o 
   1  -3   5     1648.91     1403.24     41.68 o 
   2  -3   5      339.34      341.33     18.37 o 
   3  -3   5     8232.21     8956.13    106.41 o 
   4  -3   5      220.37      220.61     12.49 o 
   5  -3   5       76.03       80.66     10.11 o 
   6  -3   5     1631.66     1678.31     39.14 o 
   7  -3   5     1368.91     1440.51     39.26 o 
   8  -3   5       99.16       93.07     14.53 o 
   9  -3   5      620.84      576.38     56.65 o 
  10  -3   5      284.32      295.98     50.98 o 
 -11  -2   5        8.59        4.08     18.77 o 
 -10  -2   5      556.62      586.64     42.31 o 
  -9  -2   5       66.31       38.59     16.52 o 
  -8  -2   5      454.40      421.20     30.26 o 
  -7  -2   5        8.61       19.83     10.76 o 
  -6  -2   5      474.06      439.33     26.78 o 
  -5  -2   5     1141.73     1171.77     38.54 o 
  -4  -2   5        4.34        0.71      5.51 o 
  -3  -2   5     1805.22     1528.09     21.45 o 
  -2  -2   5      915.95      934.35     18.45 o 
  -1  -2   5     1930.18     1848.84     27.88 o 
   0  -2   5      460.70      427.46     16.00 o 
   1  -2   5       13.31        3.89      3.50 o 
   2  -2   5     4509.90     4964.33    124.16 o 
   3  -2   5       25.36        9.25      4.27 o 
   4  -2   5     1294.93     1256.86     27.54 o 
   5  -2   5      470.22      423.25     18.48 o 
   6  -2   5      177.17      165.22     15.58 o 
   7  -2   5       29.48       17.58      8.98 o 
   8  -2   5     1445.96     1452.98     82.85 o 
   9  -2   5      538.08      559.38     56.65 o 
  10  -2   5       75.18       46.73     27.62 o 
 -11  -1   5      297.53      289.62     36.05 o 
 -10  -1   5      317.50      325.78     34.27 o 
  -9  -1   5      155.67      116.84     21.01 o 
  -8  -1   5      688.16      689.68     37.55 o 
  -7  -1   5      899.37      860.83     38.78 o 
  -6  -1   5     6554.14     6326.04    169.59 o 
  -5  -1   5        1.14        4.07      5.95 o 
  -4  -1   5     4154.17     4507.08    127.38 o 
  -3  -1   5       36.25       23.19      4.20 o 
  -2  -1   5     6619.15     7071.95     58.33 o 
  -1  -1   5      444.99      353.09     10.58 o 
   0  -1   5        7.49        8.21      2.94 o 
   1  -1   5     1503.45     1256.85     42.48 o 
   2  -1   5       37.50       17.50      3.75 o 
   3  -1   5     8918.12     9907.76     70.03 o 
   4  -1   5      129.24       75.63      8.95 o 
   5  -1   5        1.68        2.66      5.47 o 
   6  -1   5      405.28      404.22     28.35 o 
   7  -1   5       28.12       24.86      9.09 o 
   8  -1   5     1165.28     1222.86     78.60 o 
   9  -1   5       89.61       67.27     29.74 o 
  10  -1   5      726.75      765.44     70.81 o 
 -11   0   5       10.88        4.60     16.02 o 
 -10   0   5      392.41      403.55     35.45 o 
  -9   0   5      580.40      559.92     36.39 o 
  -8   0   5      473.18      450.56     30.03 o 
  -7   0   5       24.89       21.62     10.69 o 
  -6   0   5      665.60      648.95     16.84 o 
  -5   0   5     1337.81     1228.35     23.12 o 
  -4   0   5     6442.70     6923.95    161.63 o 
  -3   0   5       35.04       87.91      6.98 o 
  -2   0   5     6624.86     7011.29     83.08 o 
  -1   0   5     2132.10     2085.33     57.24 o 
   0   0   5      145.23      235.87      7.77 o 
   1   0   5      471.15      617.75     20.12 o 
   2   0   5     2426.82     2244.22     29.75 o 
   3   0   5        0.31        3.07      4.05 o 
   4   0   5      872.20      889.04     24.52 o 
   5   0   5      851.86      891.24     34.27 o 
   6   0   5      625.40      549.35     23.24 o 
   7   0   5      292.82      266.71     25.68 o 
   8   0   5      109.54       69.39     24.78 o 
   9   0   5      187.48      181.98     38.94 o 
 -11   1   5      403.08      375.75     38.30 o 
 -10   1   5      560.81      596.61     40.32 o 
  -9   1   5      301.32      312.24     27.73 o 
  -8   1   5     1391.30     1364.83     49.54 o 
  -7   1   5       48.13       43.47      7.71 o 
  -6   1   5      543.32      473.85     26.50 o 
  -5   1   5      438.21      379.13     14.31 o 
  -4   1   5     1392.54     1446.48     25.88 o 
  -3   1   5     3729.64     3875.79     39.97 o 
  -2   1   5     5282.33     5683.99     69.81 o 
  -1   1   5     5295.30     4798.77    100.45 o 
   0   1   5     4782.67     4367.71     43.12 o 
   1   1   5      249.56      193.86      9.10 o 
   2   1   5        0.44        1.93      3.39 o 
   3   1   5     3045.53     3221.19     44.20 o 
   4   1   5     2163.16     2370.75     41.13 o 
   5   1   5      119.51       61.48      9.60 o 
   6   1   5     2540.84     2475.13     63.01 o 
   7   1   5      194.13      145.39     26.91 o 
   8   1   5      170.70      130.29     33.28 o 
   9   1   5        1.48        5.66     21.95 o 
 -12   2   5       13.07       13.95     20.24 o 
 -11   2   5       56.05       43.50     18.51 o 
 -10   2   5        3.36        0.75     13.10 o 
  -9   2   5      808.67      786.85     40.75 o 
  -8   2   5     2128.22     2208.91     61.58 o 
  -7   2   5     1748.66     1738.49     35.23 o 
  -6   2   5       81.96       51.49     12.57 o 
  -5   2   5       11.01       18.53      5.14 o 
  -4   2   5     6324.40     7114.19     59.42 o 
  -3   2   5     4234.52     4382.58     43.38 o 
  -2   2   5       43.01       41.23      6.24 o 
  -1   2   5     4788.64     4530.86     67.39 o 
   0   2   5     1322.03     1135.99     52.12 o 
   1   2   5     2004.68     1851.40     51.63 o 
   2   2   5      671.66      635.29     23.23 o 
   3   2   5      714.73      634.97     21.24 o 
   4   2   5       26.39       18.93      6.81 o 
   5   2   5      479.63      415.18     20.16 o 
   6   2   5      111.17      109.85     18.02 o 
   7   2   5       55.70       49.57     15.26 o 
   8   2   5      491.26      511.24     55.94 o 
   9   2   5      172.21      126.75     36.82 o 
 -12   3   5      348.87      360.39     54.52 o 
 -11   3   5      125.52      102.05     22.51 o 
 -10   3   5      515.51      539.23     37.10 o 
  -9   3   5      265.44      243.67     25.40 o 
  -8   3   5     1022.59     1059.83     30.55 o 
  -7   3   5      883.15      734.14     29.41 o 
  -6   3   5       27.68       19.90      6.03 o 
  -5   3   5        1.36        5.01      4.33 o 
  -4   3   5    11675.72    13338.21    122.02 o 
  -3   3   5    12921.62    13822.29     79.29 o 
  -2   3   5      124.10      125.53     12.23 o 
  -1   3   5     1473.61     1453.14     25.57 o 
   0   3   5     4702.61     5042.33     49.96 o 
   1   3   5      519.26      481.55     17.10 o 
   2   3   5     1931.63     2060.65     42.09 o 
   3   3   5      571.80      553.89     21.28 o 
   4   3   5     1194.08     1205.90     43.22 o 
   5   3   5       41.35       34.06      9.19 o 
   6   3   5      568.27      588.86     34.16 o 
   7   3   5      250.32      218.85     25.48 o 
   8   3   5       84.37       72.93     29.74 o 
 -12   4   5        4.69        2.93     17.77 o 
 -11   4   5      479.28      507.42     44.96 o 
 -10   4   5     1093.62     1130.97     50.60 o 
  -9   4   5      444.76      437.59     30.42 o 
  -8   4   5      725.12      755.56     26.61 o 
  -7   4   5      381.95      319.68     16.98 o 
  -6   4   5      505.55      418.10     17.56 o 
  -5   4   5       19.07        9.96      4.84 o 
  -4   4   5     2597.28     2839.03     37.80 o 
  -3   4   5       50.69       95.28      7.75 o 
  -2   4   5     3966.44     4365.39     64.24 o 
  -1   4   5     3168.76     3018.09     60.53 o 
   0   4   5      394.26      437.87     16.92 o 
   1   4   5     3814.39     3986.73     51.24 o 
   2   4   5     1122.40     1157.38     30.24 o 
   3   4   5      118.99       82.27     10.78 o 
   4   4   5      116.60       86.45     11.99 o 
   5   4   5     2459.45     2655.84     53.07 o 
   6   4   5      638.45      626.94     36.17 o 
   7   4   5       12.14       14.09     13.20 o 
   8   4   5      214.01      176.31     39.65 o 
 -12   5   5      419.04      483.62     65.85 o 
 -11   5   5      117.49      117.44     24.15 o 
 -10   5   5       19.14       13.28     13.91 o 
  -9   5   5      465.66      451.44     23.22 o 
  -8   5   5      120.73       81.65     12.21 o 
  -7   5   5     2756.92     2870.97     48.73 o 
  -6   5   5      435.00      365.75     16.80 o 
  -5   5   5     4431.03     4669.50     52.03 o 
  -4   5   5      130.39      120.44      9.50 o 
  -3   5   5     3431.93     3417.94     42.23 o 
  -2   5   5     1233.88     1336.48     28.78 o 
  -1   5   5        0.28        1.93      4.05 o 
   0   5   5     3880.34     4331.73    121.93 o 
   1   5   5       97.21       69.27      8.93 o 
   2   5   5        3.33        4.32      5.57 o 
   3   5   5       93.12       62.27     12.99 o 
   4   5   5      229.79      222.42     18.09 o 
   5   5   5      624.90      572.22     40.01 o 
   6   5   5      203.18      162.75     24.78 o 
   7   5   5      189.71      115.23     32.93 o 
 -12   6   5       20.53       21.24     29.03 o 
 -11   6   5      397.12      389.45     55.94 o 
 -10   6   5       47.04       64.44     26.91 o 
  -9   6   5       59.68       33.81     13.76 o 
  -8   6   5     1419.64     1504.25     38.96 o 
  -7   6   5       72.81       58.52      9.55 o 
  -6   6   5      311.56      253.92     14.27 o 
  -5   6   5     2183.03     2150.72     33.40 o 
  -4   6   5     1026.70      989.79     36.24 o 
  -3   6   5     2504.60     2411.59     54.78 o 
  -2   6   5      267.34      211.22     11.56 o 
  -1   6   5    10203.53    10879.19     81.45 o 
   0   6   5        5.48        4.12      5.06 o 
   1   6   5     3128.89     3109.54     65.17 o 
   2   6   5      776.85      803.92     28.31 o 
   3   6   5      164.92      137.98     18.67 o 
   4   6   5     1115.48     1167.19     37.14 o 
   5   6   5       13.60        3.40     12.49 o 
   6   6   5      860.52      916.92     48.30 o 
   7   6   5      105.92       93.47     35.40 o 
 -12   7   5       37.87       29.74     31.16 o 
 -11   7   5      525.24      473.00     56.65 o 
 -10   7   5      246.72      217.15     36.11 o 
  -9   7   5      938.35      986.93     77.54 o 
  -8   7   5       23.56        5.68     10.04 o 
  -7   7   5       13.08       12.99      9.98 o 
  -6   7   5     1347.90     1367.69     47.08 o 
  -5   7   5       75.21       43.06     11.74 o 
  -4   7   5     1992.35     2002.92     54.05 o 
  -3   7   5     2008.31     2080.46     60.19 o 
  -2   7   5     1352.22     1424.35     26.19 o 
  -1   7   5      798.06      723.66     22.68 o 
   0   7   5     2164.71     2303.64     43.54 o 
   1   7   5       45.56       25.86      8.09 o 
   2   7   5     2893.31     3038.64     56.75 o 
   3   7   5     3592.34     3918.03     67.77 o 
   4   7   5       12.51       10.97     12.26 o 
   5   7   5      277.45      265.05     35.40 o 
   6   7   5        7.58        5.69     16.22 o 
 -12   8   5       32.32       26.20     32.57 o 
 -11   8   5       58.22       36.82     29.03 o 
 -10   8   5     1318.94     1315.29     55.27 o 
  -9   8   5        2.22       -4.13     11.69 o 
  -8   8   5        0.59       -0.74      9.75 o 
  -7   8   5      440.41      447.83     38.94 o 
  -6   8   5      952.04      907.97     40.32 o 
  -5   8   5      805.40      792.59     37.01 o 
  -4   8   5      184.20      165.00     19.27 o 
  -3   8   5      116.17      116.97     16.22 o 
  -2   8   5        9.16        2.83      7.51 o 
  -1   8   5     1577.43     1641.74     34.67 o 
   0   8   5     1641.36     1640.80     38.54 o 
   1   8   5       90.19       69.37     11.86 o 
   2   8   5      250.39      254.74     20.51 o 
   3   8   5       38.06       29.57     11.36 o 
   4   8   5      541.03      587.83     37.78 o 
   5   8   5       16.89        8.15     15.50 o 
   6   8   5      188.66      189.26     30.21 o 
 -11   9   5      622.53      640.81     67.98 o 
 -10   9   5      127.94       80.19     21.57 o 
  -9   9   5       84.05       59.10     16.43 o 
  -8   9   5     1038.46     1016.94     47.66 o 
  -7   9   5      311.87      268.31     26.82 o 
  -6   9   5      451.15      421.50     29.29 o 
  -5   9   5       33.47       17.58     10.25 o 
  -4   9   5       47.32       46.12     12.40 o 
  -3   9   5      324.48      293.42     24.02 o 
  -2   9   5       83.01       76.17     15.22 o 
  -1   9   5     2693.92     2807.30     76.12 o 
   0   9   5       50.08       24.07     12.02 o 
   1   9   5     3433.53     3826.56     86.10 o 
   2   9   5       43.03       27.94     11.25 o 
   3   9   5       78.29       41.07     16.02 o 
   4   9   5      431.37      453.88     34.77 o 
   5   9   5      167.72      181.26     28.71 o 
 -11  10   5      215.81      170.28     28.68 o 
 -10  10   5      456.03      415.88     37.07 o 
  -9  10   5      507.45      511.17     37.68 o 
  -8  10   5       57.78       31.73     15.42 o 
  -7  10   5      329.67      319.15     29.21 o 
  -6  10   5      746.06      744.26     40.75 o 
  -5  10   5     3062.64     3016.28     78.44 o 
  -4  10   5        3.87       -1.54      8.67 o 
  -3  10   5      868.70      904.30     43.05 o 
  -2  10   5        3.29        1.90      9.47 o 
  -1  10   5      179.81      153.51     21.24 o 
   0  10   5      357.98      392.64     30.53 o 
   1  10   5       19.63       31.12     14.21 o 
   2  10   5       95.45       79.62     20.27 o 
   3  10   5       98.38       75.76     29.74 o 
   4  10   5       23.04        1.42     24.78 o 
 -11  11   5        2.50        8.50     19.04 o 
 -10  11   5       66.72       60.25     20.24 o 
  -9  11   5        0.56        6.04     15.14 o 
  -8  11   5       98.17       75.47     18.71 o 
  -7  11   5        1.81        8.76     12.99 o 
  -6  11   5      537.96      524.88     36.04 o 
  -5  11   5     1008.25     1043.99     48.80 o 
  -4  11   5     1498.37     1518.29     58.29 o 
  -3  11   5      742.39      742.48     41.29 o 
  -2  11   5      119.69       97.94     19.27 o 
  -1  11   5      243.32      255.31     28.29 o 
   0  11   5       10.32       10.75     13.20 o 
   1  11   5     1003.13     1118.39     53.40 o 
   2  11   5      497.27      541.68     58.77 o 
   3  11   5        0.26      -10.27     17.02 o 
 -10  12   5        4.86        3.93     17.64 o 
  -9  12   5        8.04        5.66     16.02 o 
  -8  12   5       10.01       10.33     14.76 o 
  -7  12   5      431.99      416.17     34.77 o 
  -6  12   5     1063.85      987.03     50.82 o 
  -5  12   5      116.39       88.97     19.77 o 
  -4  12   5      668.67      657.59     41.29 o 
  -3  12   5      193.00      195.77     26.28 o 
  -2  12   5     1611.03     1646.69     64.50 o 
  -1  12   5      154.09      159.47     24.53 o 
   0  12   5      668.07      724.59     44.99 o 
   1  12   5       89.94       90.51     22.78 o 
   2  12   5       96.86      105.50     37.53 o 
  -9  13   5        4.97       -9.55     16.43 o 
  -8  13   5      464.92      441.06     39.60 o 
  -7  13   5     2830.33     3105.26     94.76 o 
  -6  13   5        9.26        5.81     13.76 o 
  -5  13   5      955.03     1066.39     55.31 o 
  -4  13   5       25.45       28.68     15.52 o 
  -3  13   5     2958.97     3057.20     91.33 o 
  -2  13   5      602.26      569.46     41.02 o 
  -1  13   5       18.69       20.80     16.72 o 
   0  13   5      850.71      859.18     51.30 o 
   1  13   5      103.17      119.67     36.82 o 
  -8  14   5      229.36      222.53     32.03 o 
  -7  14   5      232.27      162.73     27.54 o 
  -6  14   5      564.45      521.63     41.81 o 
  -5  14   5      166.14      176.09     29.03 o 
  -4  14   5     1143.08     1170.03     59.79 o 
  -3  14   5      184.40      207.99     30.54 o 
  -2  14   5        2.55        7.06     17.50 o 
  -1  14   5      966.25     1023.61     57.20 o 
  -6  15   5        8.96        6.92     18.44 o 
  -5  15   5      178.65      141.93     28.63 o 
  -4  15   5      108.00       86.30     23.18 o 
   2 -16   6      775.00      889.44     52.32 o 
   3 -16   6      360.02      371.84     57.71 o 
   4 -16   6      690.52      759.11     50.30 o 
  -1 -15   6      153.95      119.67     38.94 o 
   0 -15   6      320.15      230.83     48.86 o 
   1 -15   6      268.58      299.21     34.04 o 
   2 -15   6      295.15      315.93     33.55 o 
   3 -15   6      398.98      400.88     37.80 o 
   4 -15   6        6.19        5.13     16.22 o 
   5 -15   6      182.61      131.05     25.28 o 
   6 -15   6       56.76       35.10     19.55 o 
  -2 -14   6      113.46       73.38     21.51 o 
  -1 -14   6      338.50      355.46     55.23 o 
   0 -14   6      402.07      421.31     56.65 o 
   1 -14   6      182.63      184.68     26.41 o 
   2 -14   6      284.56      299.74     31.29 o 
   3 -14   6      308.58      274.26     31.86 o 
   4 -14   6      655.13      694.42     43.29 o 
   5 -14   6      714.98      752.22     45.76 o 
   6 -14   6       26.39       22.41     17.44 o 
   7 -14   6      457.17      443.97     58.06 o 
   8 -14   6      140.11      159.32     41.07 o 
  -4 -13   6       28.65       35.40     27.62 o 
  -3 -13   6       17.97        7.08     24.07 o 
  -2 -13   6        9.88       18.41     22.66 o 
  -1 -13   6      534.88      540.27     56.65 o 
   0 -13   6       55.63       34.17     15.42 o 
   1 -13   6      105.47      104.17     20.51 o 
   2 -13   6      137.46      124.78     21.27 o 
   3 -13   6      611.62      549.08     36.54 o 
   4 -13   6      108.85      101.05     22.66 o 
   5 -13   6       41.89       13.68     13.91 o 
   6 -13   6      152.55      143.51     35.76 o 
   7 -13   6      143.31      120.37     35.40 o 
   8 -13   6      144.27      158.61     37.53 o 
  -5 -12   6        9.42      -11.33     17.02 o 
  -4 -12   6       38.77       27.96     17.27 o 
  -3 -12   6      154.13      123.42     22.01 o 
  -2 -12   6      129.41      174.19     37.53 o 
  -1 -12   6        0.33       -0.71     18.41 o 
   0 -12   6      606.92      659.62     37.18 o 
   1 -12   6       69.84       56.40     16.27 o 
   2 -12   6      225.64      198.32     37.17 o 
   3 -12   6      821.81      823.91     42.31 o 
   4 -12   6       80.53       75.81     16.77 o 
   5 -12   6      224.05      199.69     37.88 o 
   6 -12   6       38.69       26.20     15.02 o 
   7 -12   6      300.93      303.30     31.27 o 
   8 -12   6       23.74        9.91     22.66 o 
   9 -12   6      255.41      271.90     48.86 o 
  -6 -11   6      228.52      245.92     34.00 o 
  -5 -11   6      210.02      210.05     29.71 o 
  -4 -11   6      545.01      523.77     37.54 o 
  -3 -11   6      547.27      543.23     35.96 o 
  -2 -11   6        2.68       -2.43     11.74 o 
  -1 -11   6     1123.04     1123.52     36.09 o 
   0 -11   6       95.05       79.87     12.62 o 
   1 -11   6      888.39      859.65     30.60 o 
   2 -11   6     2933.72     3045.53     73.84 o 
   3 -11   6     1414.65     1538.84     71.87 o 
   4 -11   6      660.15      747.62     31.98 o 
   5 -11   6       20.07        3.19     11.52 o 
   6 -11   6      233.06      189.72     30.45 o 
   7 -11   6        0.16        4.96     12.70 o 
   8 -11   6       53.76       47.44     25.49 o 
   9 -11   6       94.69       88.17     29.39 o 
  -6 -10   6      228.45      207.57     30.03 o 
  -5 -10   6      101.53       67.05     19.23 o 
  -4 -10   6     1967.99     1940.85     66.23 o 
  -3 -10   6      159.41      123.12     19.53 o 
  -2 -10   6     2634.71     2686.80     70.17 o 
  -1 -10   6      119.08       85.23     12.07 o 
   0 -10   6      169.35      112.58     13.18 o 
   1 -10   6     3431.73     3679.03     59.37 o 
   2 -10   6      299.79      271.64     17.68 o 
   3 -10   6       39.46       23.25      8.32 o 
   4 -10   6        8.79        4.44      7.99 o 
   5 -10   6     1793.24     1827.85     57.67 o 
   6 -10   6       11.67       15.78     12.49 o 
   7 -10   6        0.54        0.35     11.52 o 
   8 -10   6      181.09      185.52     38.94 o 
   9 -10   6        1.02      -11.33     21.24 o 
  10 -10   6      302.19      329.97     53.11 o 
  -7  -9   6      417.68      364.86     38.05 o 
  -6  -9   6       31.87       24.51     15.50 o 
  -5  -9   6      443.94      401.54     36.47 o 
  -4  -9   6      399.86      397.42     30.53 o 
  -3  -9   6     1753.33     1745.74     57.29 o 
  -2  -9   6      697.75      794.07     28.05 o 
  -1  -9   6     1207.51     1198.03     33.36 o 
   0  -9   6     1080.29     1045.47     30.73 o 
   1  -9   6     2629.62     2584.30     51.95 o 
   2  -9   6       10.89        5.09      6.23 o 
   3  -9   6      127.15       76.81     10.49 o 
   4  -9   6     1923.99     2051.80     44.20 o 
   5  -9   6      192.99      198.04     16.74 o 
   6  -9   6      256.47      268.00     18.92 o 
   7  -9   6     1731.32     1862.43     55.79 o 
   8  -9   6      235.14      198.97     38.24 o 
   9  -9   6      240.44      278.28     45.32 o 
  10  -9   6      151.92      173.48     39.65 o 
  -8  -8   6      223.23      228.21     32.53 o 
  -7  -8   6        0.39       -3.23     13.76 o 
  -6  -8   6      222.02      238.44     28.29 o 
  -5  -8   6     1830.52     1756.42     61.32 o 
  -4  -8   6      188.32      186.84     22.01 o 
  -3  -8   6      157.02      166.36     19.73 o 
  -2  -8   6      201.01      170.92     13.75 o 
  -1  -8   6     2287.83     2408.37     44.56 o 
   0  -8   6      344.19      314.72     16.73 o 
   1  -8   6      106.94       91.78     10.53 o 
   2  -8   6     1762.18     1911.18     38.87 o 
   3  -8   6     2952.89     3156.81     50.84 o 
   4  -8   6     1612.74     1607.74     37.39 o 
   5  -8   6      370.14      351.66     19.49 o 
   6  -8   6     1504.15     1609.44     41.87 o 
   7  -8   6       11.88       12.24      9.37 o 
   8  -8   6     1751.90     1937.06     71.87 o 
   9  -8   6      333.05      348.11     34.27 o 
  10  -8   6      632.65      756.23     67.27 o 
  -8  -7   6       26.71       25.19     16.50 o 
  -7  -7   6      441.07      460.54     48.15 o 
  -6  -7   6        1.15       -2.22     11.19 o 
  -5  -7   6       14.07       10.27     10.01 o 
  -4  -7   6     1294.37     1349.66     75.76 o 
  -3  -7   6      542.54      506.51     19.37 o 
  -2  -7   6     1199.95     1163.10     29.46 o 
  -1  -7   6      817.89      778.87     28.54 o 
   0  -7   6     4300.12     4886.66     59.13 o 
   1  -7   6      356.23      285.60     14.80 o 
   2  -7   6     4198.90     4461.33     57.65 o 
   3  -7   6     5984.99     6792.03    143.01 o 
   4  -7   6     1130.26     1048.87     29.35 o 
   5  -7   6      613.80      621.79     24.39 o 
   6  -7   6      135.60      106.44     13.40 o 
   7  -7   6      888.45      929.46     33.33 o 
   8  -7   6      794.26      866.97     43.53 o 
   9  -7   6      559.32      569.68     38.54 o 
  10  -7   6      675.30      718.00     65.85 o 
  -9  -6   6      218.31      190.15     41.07 o 
  -8  -6   6      225.64      256.43     31.27 o 
  -7  -6   6        5.85        2.17     11.19 o 
  -6  -6   6       53.85       43.64     14.52 o 
  -5  -6   6      415.83      400.84     27.78 o 
  -4  -6   6       56.40       27.20      9.75 o 
  -3  -6   6      669.83      676.13     21.12 o 
  -2  -6   6     2097.11     2127.92     66.29 o 
  -1  -6   6     2745.33     2706.68     41.97 o 
   0  -6   6     2064.73     2070.32     36.24 o 
   1  -6   6     2697.70     2923.11     47.60 o 
   2  -6   6    10145.68    11690.06     85.85 o 
   3  -6   6      614.85      611.55     20.81 o 
   4  -6   6     1816.86     1924.05     45.02 o 
   5  -6   6       27.67       30.45      8.03 o 
   6  -6   6     4180.17     4560.42     92.37 o 
   7  -6   6     1829.10     2013.83     62.09 o 
   8  -6   6      344.45      351.53     29.49 o 
   9  -6   6      990.89     1110.73     51.81 o 
  10  -6   6        1.30       -2.83     21.24 o 
  -9  -5   6       12.70       10.15     16.27 o 
  -8  -5   6      343.45      374.25     34.95 o 
  -7  -5   6     2341.37     2338.87     71.85 o 
  -6  -5   6      721.43      747.19     38.30 o 
  -5  -5   6      853.21      844.42     37.78 o 
  -4  -5   6      960.67      952.94     37.04 o 
  -3  -5   6      601.64      533.49     25.44 o 
  -2  -5   6     4015.85     4288.03     72.91 o 
  -1  -5   6       59.66       41.26      6.52 o 
   0  -5   6      449.76      479.88     16.75 o 
   1  -5   6     3161.08     3316.28     41.76 o 
   2  -5   6        6.22        2.91      3.94 o 
   3  -5   6       38.92       44.38      6.92 o 
   4  -5   6       70.14       37.03      9.17 o 
   5  -5   6     2551.14     2653.73     46.36 o 
   6  -5   6      914.44      880.54     29.35 o 
   7  -5   6       13.50       -1.03      9.75 o 
   8  -5   6     1348.21     1491.37     90.99 o 
   9  -5   6      131.10      103.51     20.74 o 
  10  -5   6      823.22      914.84     74.35 o 
 -10  -4   6       39.64       29.32     18.15 o 
  -9  -4   6      352.26      349.10     34.73 o 
  -8  -4   6      713.87      798.78     78.60 o 
  -7  -4   6      272.94      250.65     25.78 o 
  -6  -4   6       62.14       29.51     10.98 o 
  -5  -4   6      909.35      872.57     36.54 o 
  -4  -4   6      156.62      141.73     30.09 o 
  -3  -4   6     3082.87     3114.57     65.52 o 
  -2  -4   6     1338.45     1250.20     24.76 o 
  -1  -4   6     1614.54     1434.81     26.36 o 
   0  -4   6     1366.46     1470.04     59.76 o 
   1  -4   6      891.13     1171.36     22.66 o 
   2  -4   6      536.65      714.35     18.21 o 
   3  -4   6     2578.26     2744.15     49.99 o 
   4  -4   6     1454.42     1493.16     31.31 o 
   5  -4   6      187.94      148.26     14.79 o 
   6  -4   6     2207.69     2167.64     50.78 o 
   7  -4   6     2380.42     2672.43     95.95 o 
   8  -4   6        9.83       -2.31     11.26 o 
   9  -4   6      532.51      504.15     53.11 o 
  10  -4   6      312.23      303.06     51.69 o 
 -10  -3   6      319.66      327.58     35.55 o 
  -9  -3   6      201.74      149.63     24.25 o 
  -8  -3   6      756.36      720.46     40.28 o 
  -7  -3   6       30.00       24.11     11.48 o 
  -6  -3   6      498.97      489.94     28.79 o 
  -5  -3   6      111.29       97.80     14.21 o 
  -4  -3   6      652.55      642.83     27.99 o 
  -3  -3   6     2581.16     2782.85     45.92 o 
  -2  -3   6      390.93      489.63     14.76 o 
  -1  -3   6     3520.05     3300.23     64.62 o 
   0  -3   6     1988.93     2143.62     33.11 o 
   1  -3   6     1203.11     1137.67     19.18 o 
   2  -3   6     8614.90     9830.56    216.19 o 
   3  -3   6      998.64      961.69     21.79 o 
   4  -3   6     1218.11     1324.72     29.40 o 
   5  -3   6       65.66       53.39      8.85 o 
   6  -3   6     3225.02     3403.16    125.68 o 
   7  -3   6      263.86      243.63     24.90 o 
   8  -3   6      497.05      555.86     35.99 o 
   9  -3   6      345.73      437.59     52.40 o 
  10  -3   6        6.54       27.62     26.91 o 
 -11  -2   6      431.14      460.08     44.03 o 
 -10  -2   6       80.52       79.04     21.01 o 
  -9  -2   6      513.26      470.48     35.23 o 
  -8  -2   6      140.12      145.51     21.03 o 
  -7  -2   6     5130.91     5228.57    113.29 o 
  -6  -2   6      838.76      756.47     34.27 o 
  -5  -2   6     1224.15     1124.17     54.52 o 
  -4  -2   6     4655.56     5023.05    169.71 o 
  -3  -2   6     1492.95     1429.19     38.95 o 
  -2  -2   6     1370.47     1444.20     44.63 o 
  -1  -2   6     1316.53     1247.65     21.25 o 
   0  -2   6     1546.82     1729.98     21.97 o 
   1  -2   6      114.83       81.80     10.01 o 
   2  -2   6      715.05      663.91     14.01 o 
   3  -2   6     5626.27     5805.42     67.89 o 
   4  -2   6      413.25      375.68     19.27 o 
   5  -2   6      225.12      225.23     14.43 o 
   6  -2   6        0.47        3.03      6.85 o 
   7  -2   6      420.34      424.62     28.99 o 
   8  -2   6      116.07      121.08     31.16 o 
   9  -2   6        2.75       -3.54     21.24 o 
  10  -2   6      135.08      120.37     38.94 o 
 -11  -1   6      169.99      143.74     27.12 o 
 -10  -1   6      419.57      493.11     38.80 o 
  -9  -1   6      104.31       88.28     19.27 o 
  -8  -1   6     2351.58     2330.23     68.31 o 
  -7  -1   6     4673.22     4885.84     90.59 o 
  -6  -1   6      631.13      584.50     39.30 o 
  -5  -1   6     4062.35     4182.37    106.92 o 
  -4  -1   6     1811.43     1809.35     27.09 o 
  -3  -1   6     6079.40     5899.89     49.84 o 
  -2  -1   6     1037.36      872.63     18.65 o 
  -1  -1   6     6151.60     5856.44    112.96 o 
   0  -1   6    10421.31    11503.71    322.18 o 
   1  -1   6     2474.72     2320.39     86.03 o 
   2  -1   6     1817.42     1831.15     29.05 o 
   3  -1   6      687.48      680.13     18.38 o 
   4  -1   6     2246.04     2323.73     43.44 o 
   5  -1   6     1566.01     1573.05     53.31 o 
   6  -1   6      154.04      116.72     13.05 o 
   7  -1   6       17.75       15.63     11.19 o 
   8  -1   6      287.41      285.36     44.61 o 
   9  -1   6      243.28      233.67     44.61 o 
 -11   0   6      118.43      102.21     23.78 o 
 -10   0   6       56.16       51.25     17.27 o 
  -9   0   6      867.34      905.68     45.26 o 
  -8   0   6     2883.36     2914.13     94.53 o 
  -7   0   6      236.71      197.94     23.01 o 
  -6   0   6      437.06      417.29     15.01 o 
  -5   0   6      194.03      231.22     11.62 o 
  -4   0   6     3958.48     4191.76     49.72 o 
  -3   0   6    12314.57    13513.87    167.70 o 
  -2   0   6     1067.23     1132.99     21.86 o 
  -1   0   6      962.35     1255.75     66.17 o 
   0   0   6      882.65      746.58     14.67 o 
   1   0   6     6038.32     6125.56     72.85 o 
   2   0   6      559.43      492.16     25.36 o 
   3   0   6     2938.31     2862.16     89.77 o 
   4   0   6      994.59      895.82     25.32 o 
   5   0   6      523.14      460.76     23.25 o 
   6   0   6      317.34      309.44     19.09 o 
   7   0   6       20.35        8.50     16.99 o 
   8   0   6      136.94      150.82     33.28 o 
   9   0   6      204.62      187.64     42.48 o 
 -11   1   6      337.44      351.90     37.18 o 
 -10   1   6      249.92      262.20     29.79 o 
  -9   1   6     1278.69     1244.26     51.89 o 
  -8   1   6       22.60       16.99     11.02 o 
  -7   1   6       65.67       51.98      8.35 o 
  -6   1   6       72.41       80.83     12.32 o 
  -5   1   6     4040.88     3981.20     73.52 o 
  -4   1   6     8824.03     9806.03    158.50 o 
  -3   1   6     8833.63     8574.73     63.77 o 
  -2   1   6     5544.79     5901.93     51.03 o 
  -1   1   6       59.77       22.22      4.21 o 
   0   1   6     9358.59     9814.97    211.85 o 
   1   1   6       90.14       90.97      7.50 o 
   2   1   6      926.38      780.50     23.49 o 
   3   1   6      363.22      286.13     14.23 o 
   4   1   6     1761.16     1648.99     35.22 o 
   5   1   6     1985.10     2082.26     43.23 o 
   6   1   6       23.60       16.93      8.87 o 
   7   1   6     1630.60     1420.41     84.26 o 
   8   1   6        1.34        0.00     18.41 o 
   9   1   6      301.73      356.87     54.52 o 
 -12   2   6       94.67       98.89     26.50 o 
 -11   2   6      247.07      314.82     40.36 o 
 -10   2   6      164.88      197.59     27.62 o 
  -9   2   6      516.55      390.18     31.16 o 
  -8   2   6       13.21       18.61     10.48 o 
  -7   2   6      180.96      138.06     12.24 o 
  -6   2   6       17.59        6.78      5.18 o 
  -5   2   6        9.99        5.20      4.52 o 
  -4   2   6      105.19       83.79      8.30 o 
  -3   2   6     4124.89     4564.73    132.41 o 
  -2   2   6     2687.09     2734.87     35.19 o 
  -1   2   6     4944.55     4603.24     45.79 o 
   0   2   6      602.40      635.23     17.78 o 
   1   2   6     3873.54     3939.82     77.26 o 
   2   2   6      531.20      476.02     17.71 o 
   3   2   6      325.35      274.93     15.00 o 
   4   2   6      351.29      347.27     17.88 o 
   5   2   6       14.39       11.14      6.71 o 
   6   2   6     2495.86     2524.54     66.33 o 
   7   2   6        0.03       -1.42     17.70 o 
   8   2   6       43.71       32.57     25.49 o 
 -12   3   6      387.42      414.16     41.41 o 
 -11   3   6      756.07      820.23     49.21 o 
 -10   3   6        1.30       -4.57     12.08 o 
  -9   3   6     1074.24     1104.05     47.68 o 
  -8   3   6       44.25       41.52      9.12 o 
  -7   3   6     1305.89     1238.69     31.92 o 
  -6   3   6       17.58       12.78      5.92 o 
  -5   3   6     1757.71     1601.12     31.95 o 
  -4   3   6      359.08      288.51     13.05 o 
  -3   3   6     5164.64     5870.93     95.18 o 
  -2   3   6      374.04      398.96     14.05 o 
  -1   3   6     6475.95     6767.86    157.05 o 
   0   3   6      567.92      611.43     18.83 o 
   1   3   6      349.32      253.86     13.29 o 
   2   3   6     1671.58     1667.97     36.15 o 
   3   3   6     3487.14     3788.52     55.37 o 
   4   3   6       30.67       20.10      7.75 o 
   5   3   6      610.62      631.23     26.19 o 
   6   3   6        0.39       -2.06     10.98 o 
   7   3   6      383.83      367.49     50.27 o 
   8   3   6      171.34      131.70     36.82 o 
 -12   4   6       43.34       60.90     21.03 o 
 -11   4   6       20.37       15.47     16.13 o 
 -10   4   6      277.29      290.31     29.49 o 
  -9   4   6       52.55       24.24     12.04 o 
  -8   4   6      562.31      570.33     23.68 o 
  -7   4   6      467.76      429.90     19.41 o 
  -6   4   6       20.29       12.55      5.76 o 
  -5   4   6      101.28       93.87      9.26 o 
  -4   4   6      403.99      436.75     15.77 o 
  -3   4   6     2887.58     2659.13     44.79 o 
  -2   4   6      166.65      129.49     10.03 o 
  -1   4   6     1018.94     1165.88     25.40 o 
   0   4   6      743.81      706.85     21.51 o 
   1   4   6       37.07       30.83      7.03 o 
   2   4   6     1535.80     1647.14     37.23 o 
   3   4   6      472.24      422.79     20.45 o 
   4   4   6      611.17      668.18     26.60 o 
   5   4   6       65.57       47.18     11.43 o 
   6   4   6      178.12      157.22     23.08 o 
   7   4   6       86.57       63.73     27.62 o 
   8   4   6       64.20       62.31     30.45 o 
 -12   5   6        0.12       20.53     28.32 o 
 -11   5   6      641.41      645.77     65.85 o 
 -10   5   6      483.40      488.37     34.37 o 
  -9   5   6      415.27      405.48     22.29 o 
  -8   5   6      671.90      634.77     25.24 o 
  -7   5   6      309.71      271.71     16.53 o 
  -6   5   6     1735.66     1739.53     35.51 o 
  -5   5   6        7.28        3.93      4.96 o 
  -4   5   6      669.80      680.74     19.37 o 
  -3   5   6      934.26     1064.64     35.79 o 
  -2   5   6     2428.35     2419.45     35.90 o 
  -1   5   6      913.26      760.80     22.09 o 
   0   5   6     1508.79     1530.37     33.00 o 
   1   5   6      854.13      912.30     27.53 o 
   2   5   6     2263.92     2244.42     45.62 o 
   3   5   6      548.04      551.33     24.24 o 
   4   5   6      156.71      129.52     14.84 o 
   5   5   6      324.46      346.01     27.82 o 
   6   5   6       53.19       33.50     16.13 o 
   7   5   6      382.56      380.24     54.52 o 
 -12   6   6      407.69      403.61     60.19 o 
 -11   6   6        0.19        3.54     21.95 o 
 -10   6   6     1221.90     1284.46     87.09 o 
  -9   6   6      887.17      890.85     42.19 o 
  -8   6   6        0.58        0.74      9.53 o 
  -7   6   6     1420.93     1631.99     52.22 o 
  -6   6   6       26.47       19.17      6.50 o 
  -5   6   6     2941.51     2975.19    114.95 o 
  -4   6   6      841.35      785.30     19.03 o 
  -3   6   6     1237.07     1183.25     23.50 o 
  -2   6   6      860.25      819.13     21.83 o 
  -1   6   6     1208.42     1232.23     29.23 o 
   0   6   6     3996.23     4526.56     59.88 o 
   1   6   6      816.19      837.44     28.00 o 
   2   6   6      121.14       79.27     11.73 o 
   3   6   6      211.49      231.90     16.53 o 
   4   6   6      277.83      311.31     21.94 o 
   5   6   6      149.04      110.00     20.36 o 
   6   6   6        4.92       -2.63     15.22 o 
 -12   7   6      131.58      128.16     38.94 o 
 -11   7   6       35.71       13.45     23.37 o 
 -10   7   6      785.14      855.46     44.54 o 
  -9   7   6      514.68      515.46     34.19 o 
  -8   7   6        2.44       -4.70      9.47 o 
  -7   7   6      738.75      649.47     34.98 o 
  -6   7   6      538.50      481.73     29.64 o 
  -5   7   6     2607.31     2577.60     64.22 o 
  -4   7   6      640.11      623.97     31.79 o 
  -3   7   6     4115.52     4554.63    166.45 o 
  -2   7   6       63.15       49.36      7.58 o 
  -1   7   6     1795.44     1888.07     37.45 o 
   0   7   6       43.23       17.12      7.27 o 
   1   7   6      703.42      632.24     36.53 o 
   2   7   6     1549.10     1568.08     42.35 o 
   3   7   6      517.29      490.84     25.83 o 
   4   7   6        5.53       13.59     13.26 o 
   5   7   6      317.99      359.25     33.16 o 
   6   7   6      157.54      143.74     38.24 o 
 -12   8   6       34.07        7.79     27.62 o 
 -11   8   6      708.18      704.54     70.81 o 
 -10   8   6      139.32      100.55     21.43 o 
  -9   8   6      781.55      845.26     44.40 o 
  -8   8   6      586.57      550.59     34.85 o 
  -7   8   6       19.07       21.49     11.48 o 
  -6   8   6      593.79      548.25     33.00 o 
  -5   8   6      252.14      268.84     24.75 o 
  -4   8   6      663.81      632.45     39.30 o 
  -3   8   6       76.34       70.86     13.76 o 
  -2   8   6     1791.16     1832.88     55.08 o 
  -1   8   6      354.70      319.72     16.92 o 
   0   8   6     1816.75     1822.62     52.24 o 
   1   8   6     3795.04     4171.17     67.57 o 
   2   8   6     1586.04     1639.34     47.04 o 
   3   8   6      743.15      792.26     55.43 o 
   4   8   6       65.88       36.32     16.27 o 
   5   8   6      899.39     1054.27     52.74 o 
 -11   9   6      179.06      181.98     43.90 o 
 -10   9   6      289.60      230.95     29.84 o 
  -9   9   6      205.45      145.26     23.46 o 
  -8   9   6      450.70      391.10     31.22 o 
  -7   9   6     1715.61     1767.60     64.08 o 
  -6   9   6       11.49       10.85     10.76 o 
  -5   9   6       26.34       26.53     11.26 o 
  -4   9   6       92.71       69.42     15.02 o 
  -3   9   6      305.62      305.60     24.75 o 
  -2   9   6      179.29      140.66     21.95 o 
  -1   9   6       68.24       57.42     14.52 o 
   0   9   6     1441.71     1507.54     62.31 o 
   1   9   6      302.05      309.46     29.03 o 
   2   9   6     1464.90     1595.61     60.56 o 
   3   9   6        2.12       -0.36     14.76 o 
   4   9   6      709.69      725.08     63.02 o 
 -11  10   6      462.36      503.93     40.92 o 
 -10  10   6       23.31       15.60     17.94 o 
  -9  10   6       68.84       54.57     18.15 o 
  -8  10   6      327.77      304.38     31.44 o 
  -7  10   6        5.17        0.00     11.02 o 
  -6  10   6     1104.16     1089.13     49.00 o 
  -5  10   6       10.59        4.28     10.34 o 
  -4  10   6      288.01      262.52     27.28 o 
  -3  10   6      185.33      118.14     19.45 o 
  -2  10   6      628.32      600.51     47.09 o 
  -1  10   6     1332.99     1485.12     69.75 o 
   0  10   6        4.32       -0.74     11.89 o 
   1  10   6     1013.16     1104.18     51.32 o 
   2  10   6        2.21        4.55     14.76 o 
   3  10   6      207.61      171.73     27.52 o 
   4  10   6        5.15       10.62     27.62 o 
 -11  11   6      122.89       95.99     24.80 o 
 -10  11   6      353.70      367.94     38.10 o 
  -9  11   6      184.64      184.10     28.21 o 
  -8  11   6      487.29      420.67     35.38 o 
  -7  11   6     1894.81     2010.53     70.51 o 
  -6  11   6        9.82       -0.40     12.26 o 
  -5  11   6      194.77      176.16     24.03 o 
  -4  11   6       34.70       24.82     13.76 o 
  -3  11   6     2213.69     2246.44     95.95 o 
  -2  11   6       61.90       74.38     18.44 o 
  -1  11   6       25.53       13.12     12.58 o 
   0  11   6      794.25      907.74     48.54 o 
   1  11   6      203.60      210.69     28.79 o 
   2  11   6      140.56      164.28     38.94 o 
   3  11   6      255.78      303.06     50.98 o 
 -10  12   6      602.64      596.64     45.35 o 
  -9  12   6      954.39      925.54     53.90 o 
  -8  12   6        9.04       17.09     15.26 o 
  -7  12   6       77.65       64.08     18.53 o 
  -6  12   6      188.63      165.98     25.02 o 
  -5  12   6       58.50       32.37     15.93 o 
  -4  12   6      989.38     1042.74     52.46 o 
  -3  12   6     1084.77     1142.60     63.02 o 
  -2  12   6       56.12       74.17     19.45 o 
  -1  12   6      116.33      107.95     22.46 o 
   0  12   6       10.95       -5.23     15.72 o 
   1  12   6      133.41      122.50     35.40 o 
  -9  13   6        3.02        8.79     16.94 o 
  -8  13   6      523.80      516.67     43.05 o 
  -7  13   6      451.78      455.37     39.78 o 
  -6  13   6      389.38      393.97     36.78 o 
  -5  13   6       51.26       31.56     16.77 o 
  -4  13   6      988.23      991.68     53.74 o 
  -3  13   6       43.17       30.09     17.52 o 
  -2  13   6     1142.03     1173.21     58.56 o 
  -1  13   6      116.67      117.81     24.25 o 
   0  13   6      490.37      533.66     43.02 o 
  -8  14   6      163.31      116.54     26.70 o 
  -7  14   6       33.59       46.69     20.74 o 
  -6  14   6        9.14       12.65     16.22 o 
  -5  14   6      756.01      767.98     69.04 o 
  -4  14   6        5.40        0.16     16.63 o 
  -3  14   6       50.76       47.65     20.74 o 
  -2  14   6       11.08        8.72     17.73 o 
   0 -15   7      171.78      166.40     42.48 o 
   1 -15   7      110.51       61.43     20.51 o 
   2 -15   7      321.93      351.88     36.01 o 
   3 -15   7       73.11       91.37     22.28 o 
   4 -15   7      458.70      490.53     43.19 o 
   5 -15   7       10.45        5.31     17.02 o 
   6 -15   7      272.31      291.02     50.98 o 
  -2 -14   7      903.84     1108.86     84.26 o 
  -1 -14   7       42.63       21.24     26.20 o 
   0 -14   7     1195.86     1440.24     92.76 o 
   1 -14   7      731.33      738.78     54.52 o 
   2 -14   7        4.80        1.25     13.41 o 
   3 -14   7      796.15      871.35     48.07 o 
   4 -14   7        0.74       -0.17     14.49 o 
   5 -14   7      228.63      202.99     34.70 o 
   6 -14   7       34.58       46.03     26.91 o 
   7 -14   7      106.06       94.88     33.28 o 
  -4 -13   7       15.10       14.16     26.20 o 
  -3 -13   7       98.84      111.88     31.86 o 
  -2 -13   7      658.46      660.15     44.56 o 
  -1 -13   7       88.67       70.10     29.03 o 
   0 -13   7      352.55      374.82     31.94 o 
   1 -13   7      289.34      272.41     28.29 o 
   2 -13   7     1694.38     1802.02     63.53 o 
   3 -13   7      237.83      211.81     25.69 o 
   4 -13   7       20.06       16.64     14.02 o 
   5 -13   7       44.09       27.62     15.52 o 
   6 -13   7      175.14      128.16     32.57 o 
   7 -13   7      430.75      393.69     54.52 o 
   8 -13   7        9.80        0.71     22.66 o 
  -5 -12   7       72.32       73.70     23.02 o 
  -4 -12   7       17.87        4.25     16.77 o 
  -3 -12   7       14.41       19.07     14.92 o 
  -2 -12   7       53.73       58.54     13.71 o 
  -1 -12   7      263.36      290.50     32.93 o 
   0 -12   7        2.07       -0.24     10.98 o 
   1 -12   7      900.86      873.24     53.46 o 
   2 -12   7      177.54      137.12     22.30 o 
   3 -12   7      638.29      609.57     36.51 o 
   4 -12   7      905.73      826.19     42.05 o 
   5 -12   7      106.27       96.95     15.69 o 
   6 -12   7      471.04      490.03     36.46 o 
   7 -12   7       97.38      111.17     32.57 o 
   8 -12   7      597.63      619.41     44.06 o 
   9 -12   7        7.89       24.07     26.91 o 
  -6 -11   7      156.45      133.63     26.78 o 
  -5 -11   7      159.09       81.10     31.86 o 
  -4 -11   7       18.71       31.11     16.00 o 
  -3 -11   7      207.40      176.85     29.03 o 
  -2 -11   7      282.99      309.08     27.73 o 
  -1 -11   7      150.70      107.42     14.49 o 
   0 -11   7       57.02       59.57     11.75 o 
   1 -11   7      166.78      165.45     16.55 o 
   2 -11   7      266.36      253.60     24.75 o 
   3 -11   7     3443.18     3665.51     98.07 o 
   4 -11   7      721.66      747.97     38.61 o 
   5 -11   7      931.22      993.47     45.57 o 
   6 -11   7      285.94      236.97     26.82 o 
   7 -11   7        2.11       16.99     19.83 o 
   8 -11   7       83.03       77.89     31.16 o 
   9 -11   7       67.72       71.52     33.28 o 
  -6 -10   7      649.46      692.84     46.81 o 
  -5 -10   7       91.02       68.80     18.95 o 
  -4 -10   7      207.47      167.34     30.80 o 
  -3 -10   7      577.96      559.10     34.67 o 
  -2 -10   7      482.81      435.58     29.93 o 
  -1 -10   7      172.45      168.76     16.09 o 
   0 -10   7      186.34      161.88     15.52 o 
   1 -10   7     1728.25     1763.85     36.67 o 
   2 -10   7      389.73      349.99     19.44 o 
   3 -10   7     1181.39     1157.88     35.92 o 
   4 -10   7     1624.93     1713.86     42.30 o 
   5 -10   7       61.46       50.89     11.30 o 
   6 -10   7     1114.86     1101.42     46.56 o 
   7 -10   7       63.86       70.10     26.20 o 
   8 -10   7       68.52       61.60     26.20 o 
   9 -10   7      288.49      327.13     50.98 o 
  -7  -9   7      121.25      121.42     23.89 o 
  -6  -9   7      175.35      160.69     25.02 o 
  -5  -9   7       16.93        1.90     12.49 o 
  -4  -9   7     2242.74     2397.89     76.83 o 
  -3  -9   7        2.43       -1.68      9.47 o 
  -2  -9   7      787.44      768.10     27.88 o 
  -1  -9   7       12.53        2.08      6.45 o 
   0  -9   7     3634.01     4001.86     61.28 o 
   1  -9   7      449.10      397.10     19.72 o 
   2  -9   7        0.22        0.86      5.99 o 
   3  -9   7       94.98       79.81     10.84 o 
   4  -9   7      190.61      164.83     15.24 o 
   5  -9   7     2243.26     2551.87     51.67 o 
   6  -9   7      131.91      143.59     16.19 o 
   7  -9   7      464.91      512.63     34.37 o 
   8  -9   7      626.92      674.63     40.47 o 
   9  -9   7       24.83       28.32     24.07 o 
  10  -9   7       25.73       38.24     30.45 o 
  -8  -8   7       48.64       22.14     18.51 o 
  -7  -8   7      375.06      366.56     34.55 o 
  -6  -8   7       20.00       -2.61     11.76 o 
  -5  -8   7      245.58      236.67     26.25 o 
  -4  -8   7      165.73      162.32     20.74 o 
  -3  -8   7      965.36      935.52     40.30 o 
  -2  -8   7      154.37      141.51     13.16 o 
  -1  -8   7     2321.66     2500.30     58.76 o 
   0  -8   7     2177.79     2304.77     44.12 o 
   1  -8   7      121.50      135.47     15.24 o 
   2  -8   7      232.83      217.46     14.61 o 
   3  -8   7        1.35        0.63      5.93 o 
   4  -8   7      785.78      783.70     27.22 o 
   5  -8   7      277.27      261.88     17.82 o 
   6  -8   7      409.34      383.86     27.12 o 
   7  -8   7      840.90      942.10     44.76 o 
   8  -8   7      139.97      131.46     22.53 o 
   9  -8   7     1162.27     1252.42     56.52 o 
  10  -8   7        6.92       18.59     18.44 o 
  -8  -7   7     1126.06     1235.77     59.58 o 
  -7  -7   7       13.11        3.99     13.60 o 
  -6  -7   7      143.56      131.20     20.24 o 
  -5  -7   7       54.25       42.33     19.47 o 
  -4  -7   7      435.19      383.05     27.28 o 
  -3  -7   7      450.90      470.23     19.16 o 
  -2  -7   7      248.18      225.48     14.27 o 
  -1  -7   7     4499.78     4900.05     61.55 o 
   0  -7   7        1.33       -0.06      4.76 o 
   1  -7   7     2045.90     2132.62     39.39 o 
   2  -7   7      904.76      916.97     26.48 o 
   3  -7   7     1045.00     1048.53     28.91 o 
   4  -7   7      465.48      476.74     20.32 o 
   5  -7   7     1364.85     1379.87     35.89 o 
   6  -7   7       19.11       15.77     14.16 o 
   7  -7   7      146.12      114.08     24.07 o 
   8  -7   7      618.28      663.47     40.05 o 
   9  -7   7       19.39       25.46     16.27 o 
  10  -7   7      515.82      583.46     59.48 o 
  -9  -6   7      614.39      564.04     43.20 o 
  -8  -6   7        1.85        1.25     13.99 o 
  -7  -6   7      638.43      595.59     38.54 o 
  -6  -6   7      113.28       86.95     17.27 o 
  -5  -6   7      115.38       85.71     15.93 o 
  -4  -6   7      358.47      325.86     26.55 o 
  -3  -6   7     1417.31     1553.51     66.09 o 
  -2  -6   7     4196.56     4305.77     54.03 o 
  -1  -6   7       36.53       31.03      6.56 o 
   0  -6   7     1620.25     1747.22     36.64 o 
   1  -6   7      726.73      761.71     22.25 o 
   2  -6   7     1008.80     1002.77     25.71 o 
   3  -6   7     3327.80     3600.29    126.60 o 
   4  -6   7      241.60      218.80     14.39 o 
   5  -6   7      816.91      838.67     27.26 o 
   6  -6   7        3.07       -1.06      9.01 o 
   7  -6   7      209.77      221.77     24.25 o 
   8  -6   7      149.17      141.01     23.28 o 
   9  -6   7      232.05      210.94     28.03 o 
  10  -6   7      317.85      329.97     52.40 o 
 -10  -5   7      214.26      184.49     38.59 o 
  -9  -5   7       95.48       78.86     21.24 o 
  -8  -5   7      121.44      114.70     21.78 o 
  -7  -5   7      646.87      598.79     37.04 o 
  -6  -5   7      454.59      401.76     28.21 o 
  -5  -5   7       14.61       12.18      8.67 o 
  -4  -5   7        0.60        1.77      7.01 o 
  -3  -5   7      148.86      173.22     11.57 o 
  -2  -5   7       72.88       35.51      6.52 o 
  -1  -5   7     2357.68     2505.09     65.23 o 
   0  -5   7     2228.76     2209.03     51.11 o 
   1  -5   7     3642.51     3561.79     43.86 o 
   2  -5   7     1166.46     1219.39     30.19 o 
   3  -5   7      349.28      358.37     15.36 o 
   4  -5   7     1053.14     1041.78     30.83 o 
   5  -5   7        4.11        2.12      6.54 o 
   6  -5   7        0.65        1.29      8.75 o 
   7  -5   7       36.32       35.87     13.20 o 
   8  -5   7      283.01      238.78     33.99 o 
   9  -5   7      300.92      347.69     34.95 o 
  10  -5   7        0.05      -22.66     23.37 o 
 -10  -4   7       81.33       48.89     18.73 o 
  -9  -4   7      857.01      775.80     46.81 o 
  -8  -4   7     1181.83     1217.33     54.31 o 
  -7  -4   7      239.22      207.46     23.47 o 
  -6  -4   7     1031.80     1060.63     51.69 o 
  -5  -4   7      122.13      107.01     15.52 o 
  -4  -4   7     1664.13     1639.47     29.10 o 
  -3  -4   7     1777.73     1973.80     32.28 o 
  -2  -4   7     2724.69     3013.13     39.91 o 
  -1  -4   7     1560.56     1546.02     28.10 o 
   0  -4   7     4848.53     5753.61     53.48 o 
   1  -4   7     3945.01     3974.07     86.71 o 
   2  -4   7      248.49      237.09     10.68 o 
   3  -4   7     6287.19     6462.80    125.31 o 
   4  -4   7       22.73        9.62      5.58 o 
   5  -4   7     3823.79     3982.61     55.59 o 
   6  -4   7     1337.49     1379.88     49.22 o 
   7  -4   7      267.19      259.11     24.90 o 
   8  -4   7     1460.71     1604.73     99.49 o 
   9  -4   7      279.67      260.57     44.61 o 
  10  -4   7      524.60      536.02     62.31 o 
 -10  -3   7      886.26     1026.29     56.07 o 
  -9  -3   7       50.33       41.61     15.81 o 
  -8  -3   7      275.45      254.40     27.48 o 
  -7  -3   7     2485.14     2537.22    162.86 o 
  -6  -3   7      140.33      134.17     17.77 o 
  -5  -3   7      253.79      243.97     19.77 o 
  -4  -3   7      820.74      773.11     17.87 o 
  -3  -3   7    13494.68    14256.88    299.16 o 
  -2  -3   7      447.73      358.40     16.66 o 
  -1  -3   7     8169.73     8357.03    112.76 o 
   0  -3   7      944.62     1025.44     37.75 o 
   1  -3   7      180.67      203.47     14.71 o 
   2  -3   7     1899.78     2034.95     59.83 o 
   3  -3   7      810.14      770.22     19.13 o 
   4  -3   7      270.56      243.15     13.39 o 
   5  -3   7      831.48      877.37     26.81 o 
   6  -3   7     1700.04     1661.02     53.68 o 
   7  -3   7      913.40      926.06     59.83 o 
   8  -3   7       11.77        6.76     11.89 o 
   9  -3   7      245.48      228.00     41.78 o 
 -11  -2   7      159.70      127.06     26.52 o 
 -10  -2   7       17.95        5.78     16.00 o 
  -9  -2   7       47.84       37.11     15.42 o 
  -8  -2   7     1826.95     1939.25     63.84 o 
  -7  -2   7       28.54       28.65     11.99 o 
  -6  -2   7     1472.62     1413.34     86.03 o 
  -5  -2   7      280.40      285.92     20.51 o 
  -4  -2   7     1197.31     1399.99     24.92 o 
  -3  -2   7     2886.84     3041.94     37.43 o 
  -2  -2   7      711.60      940.35     21.00 o 
  -1  -2   7    10652.30    10989.44    118.16 o 
   0  -2   7     1252.83     1100.92     25.67 o 
   1  -2   7     8870.25     8986.68    207.47 o 
   2  -2   7      678.28      681.40     27.26 o 
   3  -2   7     4834.67     4908.88     80.55 o 
   4  -2   7     4410.96     4670.63     76.47 o 
   5  -2   7      588.73      576.02     21.77 o 
   6  -2   7      760.96      785.67     37.39 o 
   7  -2   7      183.58      176.88     22.68 o 
   8  -2   7     1053.20     1055.04     75.76 o 
   9  -2   7      286.78      322.18     50.27 o 
 -11  -1   7      209.02      210.56     31.54 o 
 -10  -1   7       76.58       93.64     21.78 o 
  -9  -1   7     1110.10     1156.53     52.57 o 
  -8  -1   7       86.07       66.05     15.72 o 
  -7  -1   7     1341.33     1378.42     72.58 o 
  -6  -1   7       32.22       21.70      9.25 o 
  -5  -1   7     1658.97     1408.76     32.12 o 
  -4  -1   7     1165.46     1147.66     41.09 o 
  -3  -1   7      414.06      530.44     16.33 o 
  -2  -1   7        5.05        5.16      3.94 o 
  -1  -1   7     1672.22     1420.83     35.95 o 
   0  -1   7     2437.37     2791.26     70.81 o 
   1  -1   7     2864.41     2591.38     74.35 o 
   2  -1   7     1228.38     1165.34     18.70 o 
   3  -1   7      646.41      545.59     16.91 o 
   4  -1   7       43.19       18.64      6.42 o 
   5  -1   7     1316.88     1310.15     32.97 o 
   6  -1   7      268.87      245.52     22.77 o 
   7  -1   7     1509.43     1498.43     53.70 o 
   8  -1   7      252.32      221.63     41.07 o 
   9  -1   7       90.81       90.63     32.57 o 
 -11   0   7       31.74       26.37     18.23 o 
 -10   0   7      207.71      230.91     29.04 o 
  -9   0   7       18.24       14.84     12.25 o 
  -8   0   7       89.76       84.68     16.94 o 
  -7   0   7       45.68       53.98     13.41 o 
  -6   0   7     1987.64     1981.20     33.92 o 
  -5   0   7     3430.20     3694.15    116.81 o 
  -4   0   7     2099.35     2310.76     35.63 o 
  -3   0   7     1283.88     1257.05     28.32 o 
  -2   0   7       14.23       -1.73      3.00 o 
  -1   0   7     3828.73     3631.23    103.52 o 
   0   0   7      362.70      389.47     19.03 o 
   1   0   7      613.10      506.65     23.03 o 
   2   0   7     5262.34     5466.49    101.28 o 
   3   0   7      193.30      188.34     11.67 o 
   4   0   7     1885.36     2020.26     38.45 o 
   5   0   7      822.18      774.70     26.23 o 
   6   0   7      456.09      480.67     30.24 o 
   7   0   7      340.72      353.33     47.44 o 
   8   0   7      134.46      119.67     35.40 o 
   9   0   7      498.57      468.04     58.06 o 
 -11   1   7      627.27      649.03     64.79 o 
 -10   1   7       48.05       34.71     15.99 o 
  -9   1   7      364.50      388.66     30.93 o 
  -8   1   7      439.50      435.80     29.54 o 
  -7   1   7     2171.49     2142.30     64.50 o 
  -6   1   7      447.80      424.82     24.71 o 
  -5   1   7      901.98      979.72     24.85 o 
  -4   1   7     2541.11     2447.51     40.30 o 
  -3   1   7       42.02      108.85      8.85 o 
  -2   1   7     7102.54     8098.80    131.57 o 
  -1   1   7     1309.71     1173.59     22.97 o 
   0   1   7       72.88       44.86      5.73 o 
   1   1   7     7766.95     8289.80    153.48 o 
   2   1   7     2497.59     2856.98     51.60 o 
   3   1   7     2445.73     2477.54     40.45 o 
   4   1   7      537.22      556.61     21.78 o 
   5   1   7        0.95       -1.14      6.87 o 
   6   1   7        3.15        1.42      9.75 o 
   7   1   7        3.99        1.42     16.99 o 
   8   1   7      162.21      169.94     39.65 o 
 -12   2   7      548.98      567.96     45.36 o 
 -11   2   7      425.31      406.72     39.02 o 
 -10   2   7      535.12      562.32     38.51 o 
  -9   2   7      233.78      220.20     24.78 o 
  -8   2   7       37.45       27.22     11.69 o 
  -7   2   7      929.55      907.05     26.81 o 
  -6   2   7      291.83      246.18     14.25 o 
  -5   2   7      422.88      430.71     17.40 o 
  -4   2   7     4173.15     4254.38     50.00 o 
  -3   2   7     1250.99     1256.42     26.56 o 
  -2   2   7      259.68      219.22     11.35 o 
  -1   2   7     1553.11     1748.76     30.07 o 
   0   2   7      501.34      496.36     16.62 o 
   1   2   7     1512.89     1723.10     55.82 o 
   2   2   7       25.10       31.41     13.58 o 
   3   2   7     1633.13     1641.27     35.59 o 
   4   2   7      266.45      196.70     19.49 o 
   5   2   7      751.94      618.78     25.65 o 
   6   2   7       12.60       16.29     18.41 o 
   7   2   7      472.43      420.60     50.27 o 
   8   2   7        6.28       -0.71     23.37 o 
 -12   3   7      186.29      188.04     31.03 o 
 -11   3   7      174.50      174.45     26.91 o 
 -10   3   7     1768.72     2145.91     71.35 o 
  -9   3   7       87.80       59.27     15.52 o 
  -8   3   7     1444.80     1564.42     38.45 o 
  -7   3   7       79.90       60.93     12.03 o 
  -6   3   7     2692.64     2795.41     52.60 o 
  -5   3   7     1112.47     1169.00     30.03 o 
  -4   3   7     7811.16     8684.42     72.97 o 
  -3   3   7     4473.71     4576.82    108.20 o 
  -2   3   7      294.17      309.22     13.61 o 
  -1   3   7      311.96      201.64     11.35 o 
   0   3   7      466.38      434.87     17.33 o 
   1   3   7     2687.81     2329.91     59.51 o 
   2   3   7      345.81      360.05     31.46 o 
   3   3   7        1.59        1.83      5.99 o 
   4   3   7       11.80        5.57      6.93 o 
   5   3   7     2273.59     2216.60     49.60 o 
   6   3   7      392.89      371.04     49.57 o 
   7   3   7      125.99       93.47     31.16 o 
   8   3   7      333.89      291.73     51.69 o 
 -12   4   7      265.95      291.49     35.27 o 
 -11   4   7      937.25      972.36     51.60 o 
 -10   4   7      107.90       91.17     19.55 o 
  -9   4   7      650.03      608.66     35.21 o 
  -8   4   7        5.19        5.88      7.71 o 
  -7   4   7      431.48      424.76     19.75 o 
  -6   4   7     2122.64     2200.20     41.43 o 
  -5   4   7     1199.02     1183.23     46.39 o 
  -4   4   7        8.70        7.75      4.96 o 
  -3   4   7      318.23      302.57     13.80 o 
  -2   4   7      518.11      457.20     20.08 o 
  -1   4   7     1530.53     1428.92     29.93 o 
   0   4   7       96.22       70.97      8.63 o 
   1   4   7     4716.75     5127.21     63.76 o 
   2   4   7      758.53      703.71     37.36 o 
   3   4   7      246.30      228.57     17.21 o 
   4   4   7      445.91      449.30     22.95 o 
   5   4   7      122.78      129.69     15.92 o 
   6   4   7        4.71       16.99     20.53 o 
   7   4   7      250.28      164.98     38.94 o 
 -12   5   7        8.89       -1.42     26.91 o 
 -11   5   7       35.89       29.03     26.91 o 
 -10   5   7     1224.78     1236.31     82.85 o 
  -9   5   7      181.02      126.71     15.09 o 
  -8   5   7      446.81      415.71     21.33 o 
  -7   5   7      214.83      212.04     15.34 o 
  -6   5   7       30.12       28.78      7.78 o 
  -5   5   7     1777.70     1693.21     65.88 o 
  -4   5   7        5.20       -2.09      4.35 o 
  -3   5   7     3520.79     3431.08     61.52 o 
  -2   5   7      103.64       59.23      7.73 o 
  -1   5   7     2557.66     2526.01     60.15 o 
   0   5   7      203.30      199.42     13.51 o 
   1   5   7       67.06       52.62      9.45 o 
   2   5   7      914.86      925.26     30.89 o 
   3   5   7      177.50      165.29     15.90 o 
   4   5   7     2672.09     2814.98     57.41 o 
   5   5   7      519.36      523.11     34.00 o 
   6   5   7      600.44      657.10     60.19 o 
   7   5   7      127.37      117.54     37.53 o 
 -12   6   7      212.20      152.95     43.19 o 
 -11   6   7      411.16      434.76     60.90 o 
 -10   6   7       30.54       30.45     24.78 o 
  -9   6   7      209.34      156.08     21.43 o 
  -8   6   7     2285.77     2389.95     65.82 o 
  -7   6   7      751.71      721.30     35.36 o 
  -6   6   7     2474.70     2567.28     64.01 o 
  -5   6   7      656.61      677.20     21.35 o 
  -4   6   7     2630.19     2639.26     61.82 o 
  -3   6   7      666.28      614.86     18.99 o 
  -2   6   7     1198.77     1183.38     28.32 o 
  -1   6   7      785.78      689.40     22.98 o 
   0   6   7     1119.90     1155.58     32.15 o 
   1   6   7     4013.51     4331.61     64.52 o 
   2   6   7       80.78       70.64     11.86 o 
   3   6   7      865.80      901.91     33.23 o 
   4   6   7      600.60      559.70     27.96 o 
   5   6   7       44.15       24.46     14.80 o 
   6   6   7      490.47      591.96     60.90 o 
 -12   7   7     1074.04     1165.50     92.76 o 
 -11   7   7      106.12       69.39     32.57 o 
 -10   7   7     1190.92     1211.53     84.97 o 
  -9   7   7      299.05      288.73     36.11 o 
  -8   7   7       79.76       69.14     15.81 o 
  -7   7   7     1036.14     1058.21     45.04 o 
  -6   7   7      589.78      599.26     32.94 o 
  -5   7   7      654.13      692.03     43.55 o 
  -4   7   7       52.71       45.47     11.39 o 
  -3   7   7      475.71      409.23     26.28 o 
  -2   7   7       33.54       26.68      6.92 o 
  -1   7   7     1108.19     1131.36     30.46 o 
   0   7   7     1020.43     1046.38     31.85 o 
   1   7   7      261.30      247.50     18.19 o 
   2   7   7      944.56      961.94     34.48 o 
   3   7   7      198.21      187.29     16.66 o 
   4   7   7      668.39      734.12     41.29 o 
   5   7   7      363.42      302.35     46.73 o 
 -12   8   7       22.37       16.99     29.74 o 
 -11   8   7       89.53       52.40     31.86 o 
 -10   8   7      454.55      497.30     36.37 o 
  -9   8   7      978.61      980.99     48.07 o 
  -8   8   7      425.39      395.26     30.21 o 
  -7   8   7      305.29      244.18     25.68 o 
  -6   8   7        0.60       -0.39      8.85 o 
  -5   8   7       72.33       72.09     14.71 o 
  -4   8   7       16.12       18.41     10.76 o 
  -3   8   7     1486.00     1456.18     50.82 o 
  -2   8   7      524.84      495.76     30.03 o 
  -1   8   7       36.58       23.76     11.26 o 
   0   8   7      274.48      233.87     17.27 o 
   1   8   7      306.57      321.00     20.94 o 
   2   8   7      280.86      260.71     21.69 o 
   3   8   7      478.98      383.80     21.75 o 
   4   8   7      429.71      460.47     35.40 o 
   5   8   7       67.91       50.98     28.32 o 
 -11   9   7       30.27       26.20     31.16 o 
 -10   9   7       18.10       13.65     15.26 o 
  -9   9   7      368.32      331.58     31.30 o 
  -8   9   7        0.09       -2.86     11.48 o 
  -7   9   7       96.09       99.47     18.77 o 
  -6   9   7       15.43        5.58     10.25 o 
  -5   9   7      810.23      841.78     41.79 o 
  -4   9   7      225.74      225.85     24.28 o 
  -3   9   7       16.52        9.91     10.51 o 
  -2   9   7      846.68      835.60     40.80 o 
  -1   9   7      698.83      766.88     40.06 o 
   0   9   7       22.04       22.71     12.76 o 
   1   9   7      546.19      623.15     38.05 o 
   2   9   7     1478.98     1667.08    107.63 o 
   3   9   7      580.16      600.45     56.65 o 
   4   9   7       59.02       47.44     26.91 o 
 -11  10   7        4.36       -1.86     17.84 o 
 -10  10   7      503.11      512.53     39.75 o 
  -9  10   7       15.05       -2.46     14.21 o 
  -8  10   7      183.87      150.43     24.02 o 
  -7  10   7      127.13       98.10     20.24 o 
  -6  10   7      227.66      195.71     27.62 o 
  -5  10   7      153.60      121.66     20.77 o 
  -4  10   7      235.38      196.50     23.78 o 
  -3  10   7      972.96     1028.01     47.30 o 
  -2  10   7      360.81      314.50     28.79 o 
  -1  10   7        0.67       -0.86     11.22 o 
   0  10   7      898.12      978.71     48.77 o 
   1  10   7      170.70      149.20     24.47 o 
   2  10   7      460.68      488.85     38.54 o 
   3  10   7      352.95      439.01     55.23 o 
 -10  11   7      194.23      155.50     27.20 o 
  -9  11   7      397.83      376.20     35.29 o 
  -8  11   7      576.13      532.48     57.35 o 
  -7  11   7      309.22      338.46     33.79 o 
  -6  11   7     2736.71     2926.51     85.08 o 
  -5  11   7      110.05       97.93     19.77 o 
  -4  11   7      765.83      763.06     43.98 o 
  -3  11   7       19.20       21.30     13.26 o 
  -2  11   7     1449.95     1487.39     60.33 o 
  -1  11   7      116.00      152.79     24.19 o 
   0  11   7       28.97       26.91     17.27 o 
   1  11   7       43.72       51.34     20.03 o 
   2  11   7       96.10      118.96     36.82 o 
 -10  12   7      295.10      252.19     34.58 o 
  -9  12   7      630.54      583.58     43.71 o 
  -8  12   7      244.04      229.76     30.79 o 
  -7  12   7      106.09      100.97     21.76 o 
  -6  12   7      146.80      148.20     24.25 o 
  -5  12   7      424.34      448.95     36.28 o 
  -4  12   7      256.57      207.48     28.29 o 
  -3  12   7      602.92      632.68     42.52 o 
  -2  12   7       59.74       27.64     15.93 o 
  -1  12   7      251.95      272.03     31.94 o 
   0  12   7      211.98      202.30     30.04 o 
   1  12   7       96.16       87.09     34.70 o 
  -9  13   7       44.03       44.06     20.51 o 
  -8  13   7      443.67      456.14     41.62 o 
  -7  13   7      453.37      420.36     38.80 o 
  -6  13   7       86.63       62.94     19.23 o 
  -5  13   7      712.78      730.94     48.50 o 
  -4  13   7        7.00        6.62     15.50 o 
  -3  13   7       90.08      112.89     24.52 o 
  -2  13   7      152.85      127.19     25.75 o 
  -1  13   7      799.77      802.15     51.27 o 
  -7  14   7       16.15       16.74     18.77 o 
  -6  14   7      549.40      506.66     42.81 o 
  -5  14   7      124.85      127.14     26.20 o 
  -4  14   7      398.56      429.87     41.55 o 
  -3  14   7       17.17       13.68     18.95 o 
   0 -15   8       73.30       50.27     30.45 o 
   1 -15   8        1.15       -4.22     16.77 o 
   2 -15   8      222.07      222.46     30.26 o 
   3 -15   8      182.15      159.05     27.54 o 
   4 -15   8        0.19       -3.93     16.32 o 
   5 -15   8       90.55       60.90     30.45 o 
  -2 -14   8       52.15       69.39     30.45 o 
  -1 -14   8      514.29      473.71     58.06 o 
   0 -14   8      112.79       92.76     32.57 o 
   1 -14   8      416.08      419.14     35.67 o 
   2 -14   8      550.68      536.49     38.30 o 
   3 -14   8      125.54      111.01     22.78 o 
   4 -14   8      777.21      836.53     47.06 o 
   5 -14   8        1.47      -15.58     19.83 o 
   6 -14   8      425.27      398.65     55.23 o 
   7 -14   8       44.63       28.32     25.49 o 
  -4 -13   8      125.83      118.96     38.24 o 
  -3 -13   8      108.29       92.76     31.16 o 
  -2 -13   8      559.37      661.35     62.31 o 
  -1 -13   8       57.50       46.73     26.91 o 
   0 -13   8      392.06      317.04     29.34 o 
   1 -13   8      194.56      191.74     27.26 o 
   2 -13   8       14.19       14.01     13.76 o 
   3 -13   8       12.90        2.97     13.76 o 
   4 -13   8      144.81      146.25     26.20 o 
   5 -13   8      353.48      394.40     51.69 o 
   6 -13   8       42.52        9.21     21.24 o 
   7 -13   8        4.85        9.21     20.53 o 
   8 -13   8       29.72       38.94     26.91 o 
  -5 -12   8      209.32      208.81     34.70 o 
  -4 -12   8      227.15      183.24     33.63 o 
  -3 -12   8      297.14      245.25     28.79 o 
  -2 -12   8      339.52      368.64     31.81 o 
  -1 -12   8        4.02        3.27     13.09 o 
   0 -12   8      455.19      515.56     26.91 o 
   1 -12   8      639.51      586.32     35.55 o 
   2 -12   8     2009.61     2187.40     66.83 o 
   3 -12   8      334.78      267.56     27.97 o 
   4 -12   8      461.61      421.84     31.75 o 
   5 -12   8       60.92       46.03     23.37 o 
   6 -12   8      184.47      125.33     33.99 o 
   7 -12   8      299.57      236.50     45.32 o 
   8 -12   8        0.42        3.54     22.66 o 
  -6 -11   8      503.92      558.04     43.53 o 
  -5 -11   8        0.63       -5.31     14.52 o 
  -4 -11   8      353.78      368.73     32.27 o 
  -3 -11   8       75.50       93.86     18.95 o 
  -2 -11   8      421.74      366.76     29.03 o 
  -1 -11   8       14.16        0.63      8.81 o 
   0 -11   8      146.81      105.98     14.51 o 
   1 -11   8      153.77      148.15     15.78 o 
   2 -11   8      374.62      308.25     20.71 o 
   3 -11   8     1198.42     1216.18     48.88 o 
   4 -11   8      604.35      610.34     58.42 o 
   5 -11   8      909.50      900.68     67.27 o 
   6 -11   8        7.43       -2.12     17.70 o 
   7 -11   8      122.16      100.55     31.16 o 
   8 -11   8      142.08      165.69     39.65 o 
   9 -11   8      286.52      361.83     55.23 o 
  -6 -10   8       14.74       21.02     16.13 o 
  -5 -10   8      573.64      599.55     40.30 o 
  -4 -10   8      774.56      745.41     42.48 o 
  -3 -10   8      211.40      149.94     21.24 o 
  -2 -10   8      441.48      444.79     30.26 o 
  -1 -10   8      135.69      121.05     14.37 o 
   0 -10   8       77.21       72.32     11.84 o 
   1 -10   8       49.37       35.17      9.53 o 
   2 -10   8      122.25       77.63     11.96 o 
   3 -10   8       74.55       55.31     10.85 o 
   4 -10   8     1069.25     1098.20     34.85 o 
   5 -10   8     2106.34     2393.62     83.20 o 
   6 -10   8      103.92       80.01     26.91 o 
   7 -10   8       66.29       66.56     25.49 o 
   8 -10   8       66.20       57.35     29.74 o 
   9 -10   8      351.22      444.68     60.19 o 
  -7  -9   8      159.19      152.99     26.28 o 
  -6  -9   8      256.98      256.32     31.29 o 
  -5  -9   8      990.35     1044.13     50.04 o 
  -4  -9   8      103.39       67.68     28.32 o 
  -3  -9   8     2940.18     3049.43     75.32 o 
  -2  -9   8       31.51       16.24      7.80 o 
  -1  -9   8     2167.09     2301.12     51.00 o 
   0  -9   8      638.85      610.23     25.06 o 
   1  -9   8      554.93      535.29     23.12 o 
   2  -9   8       48.11       21.18      7.86 o 
   3  -9   8      729.68      735.63     27.23 o 
   4  -9   8     7480.01     7907.90    151.03 o 
   5  -9   8      993.50      872.73     40.73 o 
   6  -9   8      750.21      762.43     39.61 o 
   7  -9   8      174.50      175.63     24.60 o 
   8  -9   8       57.37       70.84     19.77 o 
   9  -9   8      294.01      290.31     48.86 o 
  -8  -8   8      759.17      787.77     50.54 o 
  -7  -8   8        0.90      -14.45     13.41 o 
  -6  -8   8      355.71      360.31     31.44 o 
  -5  -8   8      174.72      140.30     22.66 o 
  -4  -8   8      943.40     1010.11     44.29 o 
  -3  -8   8      129.69      107.01     36.11 o 
  -2  -8   8     1088.61     1093.89     31.44 o 
  -1  -8   8      225.07      196.28     15.03 o 
   0  -8   8     1992.43     2162.09     43.60 o 
   1  -8   8      564.84      586.91     22.83 o 
   2  -8   8      179.78      141.63     13.03 o 
   3  -8   8     1299.21     1390.11     35.23 o 
   4  -8   8      212.83      216.91     16.25 o 
   5  -8   8     2701.46     2786.23     70.76 o 
   6  -8   8      636.48      633.77     37.01 o 
   7  -8   8       46.48       48.20     16.13 o 
   8  -8   8      245.59      247.11     29.21 o 
   9  -8   8      125.03      125.67     24.28 o 
  -9  -7   8      211.35      193.92     31.27 o 
  -8  -7   8        8.43        1.29     15.26 o 
  -7  -7   8      376.43      438.15     34.73 o 
  -6  -7   8       61.82       48.45     15.77 o 
  -5  -7   8       80.30       73.44     16.99 o 
  -4  -7   8       95.73       87.12     15.50 o 
  -3  -7   8     1079.36     1101.33     29.85 o 
  -2  -7   8     2715.19     2779.79     47.25 o 
  -1  -7   8      279.14      221.13     14.49 o 
   0  -7   8     1478.66     1572.03     35.49 o 
   1  -7   8     2514.51     2574.55     44.19 o 
   2  -7   8     2123.97     2150.57     40.57 o 
   3  -7   8     1785.54     1898.80     38.82 o 
   4  -7   8      580.92      548.52     22.06 o 
   5  -7   8        4.30        4.27      8.97 o 
   6  -7   8      321.08      285.25     32.93 o 
   7  -7   8     1182.32     1278.24     52.78 o 
   8  -7   8       10.11       11.33     14.02 o 
   9  -7   8      662.49      692.61     44.53 o 
  -9  -6   8       35.37       37.14     19.95 o 
  -8  -6   8     1048.82     1096.95     55.08 o 
  -7  -6   8      536.78      517.94     36.30 o 
  -6  -6   8      350.86      350.42     28.03 o 
  -5  -6   8       28.03       16.19     10.76 o 
  -4  -6   8       30.70       18.75     15.22 o 
  -3  -6   8     1862.42     1993.54     51.34 o 
  -2  -6   8     1223.97     1247.72     30.28 o 
  -1  -6   8     3157.25     3480.82     71.29 o 
   0  -6   8       46.91       22.15      6.62 o 
   1  -6   8     1513.07     1658.11     33.02 o 
   2  -6   8     1257.92     1256.35     29.83 o 
   3  -6   8     1489.02     1403.24     49.86 o 
   4  -6   8      711.33      751.95     24.04 o 
   5  -6   8     1894.23     1846.56     79.31 o 
   6  -6   8        2.86        4.14      9.98 o 
   7  -6   8        0.28        3.43     11.39 o 
   8  -6   8      223.04      248.74     29.13 o 
   9  -6   8      119.44      112.02     23.52 o 
 -10  -5   8      125.10       95.84     23.97 o 
  -9  -5   8      613.09      642.92     44.29 o 
  -8  -5   8     1182.68     1231.33     56.05 o 
  -7  -5   8     2169.91     2104.97     68.59 o 
  -6  -5   8        0.44        6.73     10.01 o 
  -5  -5   8      708.16      689.52     41.07 o 
  -4  -5   8     1652.58     1675.72     31.23 o 
  -3  -5   8      237.85      225.67     13.02 o 
  -2  -5   8     2694.48     2799.46     75.67 o 
  -1  -5   8       26.57       19.15      5.44 o 
   0  -5   8      194.41      185.06     11.32 o 
   1  -5   8       12.34        9.30      4.68 o 
   2  -5   8     2559.86     2778.15     60.84 o 
   3  -5   8     1871.62     1940.72     60.11 o 
   4  -5   8      485.75      409.58     17.23 o 
   5  -5   8      354.79      370.49     26.04 o 
   6  -5   8       52.50       45.97     13.26 o 
   7  -5   8     2016.94     2195.89     68.57 o 
   8  -5   8       43.61       23.37     15.52 o 
   9  -5   8      413.17      430.00     35.51 o 
 -10  -4   8      419.39      462.43     42.81 o 
  -9  -4   8       45.52       17.63     15.22 o 
  -8  -4   8        8.31        9.19     11.76 o 
  -7  -4   8      155.91      113.77     19.27 o 
  -6  -4   8     3591.87     3747.73    196.49 o 
  -5  -4   8       85.30       59.41     12.70 o 
  -4  -4   8      519.12      535.78     17.29 o 
  -3  -4   8      178.71      136.05     10.10 o 
  -2  -4   8       45.88       49.80      7.07 o 
  -1  -4   8     3420.39     3412.78     43.52 o 
   0  -4   8     1019.90      943.54     21.45 o 
   1  -4   8       23.45        3.62      3.72 o 
   2  -4   8      351.93      297.10     21.60 o 
   3  -4   8      275.82      224.05     10.82 o 
   4  -4   8      513.28      508.11     18.27 o 
   5  -4   8      940.37      877.49     38.74 o 
   6  -4   8     3726.36     4095.81     87.85 o 
   7  -4   8      165.33      162.41     21.67 o 
   8  -4   8      105.50       96.98     21.03 o 
   9  -4   8      564.66      589.12     61.60 o 
 -10  -3   8      179.82      169.52     28.53 o 
  -9  -3   8       19.32        9.94     13.26 o 
  -8  -3   8      628.17      634.01     38.51 o 
  -7  -3   8      643.99      659.19     36.51 o 
  -6  -3   8     1947.16     1878.63     56.08 o 
  -5  -3   8      608.85      614.29     30.26 o 
  -4  -3   8     1755.21     1712.90     33.37 o 
  -3  -3   8        0.19       -0.51      3.98 o 
  -2  -3   8     1186.35     1233.19     27.10 o 
  -1  -3   8     3809.48     4107.76     44.41 o 
   0  -3   8      422.46      444.59     13.21 o 
   1  -3   8     1795.25     1756.84     50.98 o 
   2  -3   8      352.97      333.78     20.74 o 
   3  -3   8     1776.10     1741.63     52.18 o 
   4  -3   8       22.18       11.20      5.89 o 
   5  -3   8     1623.30     1707.06     53.61 o 
   6  -3   8        0.47        1.03      9.68 o 
   7  -3   8        4.51        6.58     12.08 o 
   8  -3   8      182.17      184.70     27.97 o 
   9  -3   8       14.04       19.12     22.66 o 
 -11  -2   8       46.35       45.87     20.77 o 
 -10  -2   8      171.28      182.17     27.92 o 
  -9  -2   8     1554.09     1491.96     61.33 o 
  -8  -2   8      344.42      327.56     27.99 o 
  -7  -2   8     3973.85     4102.42     86.12 o 
  -6  -2   8       42.79       24.20      9.98 o 
  -5  -2   8     1646.06     1754.99     28.21 o 
  -4  -2   8     2859.03     2916.74     60.95 o 
  -3  -2   8      736.46      627.81     18.70 o 
  -2  -2   8       23.93       31.76      5.55 o 
  -1  -2   8     3690.47     3740.44    122.75 o 
   0  -2   8     5300.47     5515.09    121.46 o 
   1  -2   8      699.31      630.48     26.02 o 
   2  -2   8     1589.60     1613.46     43.98 o 
   3  -2   8      301.74      292.13     20.27 o 
   4  -2   8     2381.53     2468.58     88.86 o 
   5  -2   8     1212.43     1178.70     62.31 o 
   6  -2   8      108.85      116.55     18.23 o 
   7  -2   8      784.15      790.24     42.04 o 
   8  -2   8       26.79        6.37     21.95 o 
   9  -2   8      125.52      102.67     33.99 o 
 -11  -1   8       37.12       32.39     19.27 o 
 -10  -1   8       79.12       45.84     18.23 o 
  -9  -1   8      496.49      484.40     35.67 o 
  -8  -1   8     2684.97     2680.33     73.85 o 
  -7  -1   8      564.64      526.30     33.28 o 
  -6  -1   8     1824.30     1803.69    117.19 o 
  -5  -1   8        2.52        3.78      4.53 o 
  -4  -1   8       95.00       43.22      6.73 o 
  -3  -1   8     1543.53     1674.33     30.31 o 
  -2  -1   8     6087.66     6821.23    125.44 o 
  -1  -1   8     1560.36     1452.88     60.23 o 
   0  -1   8     1321.27     1531.10     39.80 o 
   1  -1   8     9196.66     9348.40    102.67 o 
   2  -1   8       61.63       41.50      9.01 o 
   3  -1   8      133.22      127.16      9.61 o 
   4  -1   8       74.89       54.94      8.83 o 
   5  -1   8       61.71       31.40     11.48 o 
   6  -1   8      408.11      375.60     40.01 o 
   7  -1   8        9.69        8.86     12.26 o 
   8  -1   8      376.56      425.56     50.98 o 
   9  -1   8      387.96      389.45     57.35 o 
 -11   0   8       99.77      110.96     25.02 o 
 -10   0   8       13.89       26.93     15.81 o 
  -9   0   8      128.66      111.31     19.53 o 
  -8   0   8      119.86       82.82     28.32 o 
  -7   0   8      219.50      206.85     20.96 o 
  -6   0   8     1923.57     1859.54     34.91 o 
  -5   0   8      849.73      833.79     23.41 o 
  -4   0   8      264.42      159.93     11.15 o 
  -3   0   8      767.69      603.68     25.94 o 
  -2   0   8     1811.43     1644.14     29.47 o 
  -1   0   8        9.62        7.46      3.85 o 
   0   0   8     3985.22     4147.76     71.39 o 
   1   0   8     3734.36     3841.12    140.97 o 
   2   0   8     3798.82     3872.37     72.90 o 
   3   0   8     2218.29     2118.83     35.02 o 
   4   0   8       58.53       37.67     10.05 o 
   5   0   8     1386.68     1400.70     49.80 o 
   6   0   8        0.01        7.16     10.69 o 
   7   0   8      800.91      796.59     65.85 o 
   8   0   8      678.08      667.01     65.14 o 
 -11   1   8        7.53       -0.58     16.00 o 
 -10   1   8      737.49      782.89     45.14 o 
  -9   1   8        0.14       -2.12     11.02 o 
  -8   1   8      437.30      467.91     30.93 o 
  -7   1   8      234.43      225.32     14.77 o 
  -6   1   8     2029.39     2134.62     39.61 o 
  -5   1   8      357.71      357.78     17.48 o 
  -4   1   8     5975.34     6485.43    121.03 o 
  -2   1   8     2187.25     2346.08     90.67 o 
  -1   1   8     1773.02     1667.19     51.16 o 
   0   1   8     6662.12     7287.30    182.35 o 
   1   1   8       62.18       66.04      7.46 o 
   2   1   8     4532.59     4654.44    111.37 o 
   3   1   8       87.32       69.26      9.10 o 
   4   1   8      443.18      388.95     18.92 o 
   5   1   8      352.75      339.74     33.28 o 
   6   1   8     2331.01     2403.05     68.86 o 
   7   1   8      613.27      599.04     58.77 o 
   8   1   8       20.17       14.87     21.95 o 
 -12   2   8       34.71       50.14     22.01 o 
 -11   2   8      490.98      496.90     39.21 o 
 -10   2   8      251.35      279.88     30.61 o 
  -9   2   8       44.92       42.63     14.92 o 
  -8   2   8        4.42        6.22      9.17 o 
  -7   2   8     1676.54     1811.16     38.79 o 
  -6   2   8     1020.95     1021.51     28.21 o 
  -5   2   8      701.30      727.92     22.76 o 
  -4   2   8    22263.50    24856.89    152.29 o 
  -3   2   8     1024.83     1158.42     27.06 o 
  -2   2   8     2189.68     2263.32     56.31 o 
  -1   2   8     3250.32     3471.56     57.79 o 
   0   2   8     4747.29     4992.27     54.01 o 
   1   2   8     3666.71     3874.50     53.44 o 
   2   2   8       52.60       44.75      8.48 o 
   3   2   8      636.39      616.69     22.96 o 
   4   2   8       14.07       13.33      7.49 o 
   5   2   8     2088.07     2011.24     61.20 o 
   6   2   8      221.08      241.46     41.78 o 
   7   2   8       24.82       19.83     22.66 o 
   8   2   8      541.07      567.17     63.73 o 
 -12   3   8      708.21      726.32     49.38 o 
 -11   3   8       34.18       33.06     17.94 o 
 -10   3   8      394.13      430.95     33.65 o 
  -9   3   8      462.54      471.26     31.94 o 
  -8   3   8      598.13      545.56     23.32 o 
  -7   3   8      470.00      449.49     20.67 o 
  -6   3   8       11.64       11.58      6.09 o 
  -5   3   8     4181.79     4896.07     91.88 o 
  -4   3   8     2316.87     2543.79     65.34 o 
  -3   3   8     1624.28     1625.37     31.86 o 
  -2   3   8     2707.70     2830.90     42.46 o 
  -1   3   8        1.20        2.71      4.14 o 
   0   3   8       71.61       45.62      8.25 o 
   1   3   8       21.47        9.30      5.80 o 
   2   3   8     3509.58     3833.07     68.38 o 
   3   3   8      421.04      383.46     19.69 o 
   4   3   8      847.63      822.40     31.12 o 
   5   3   8      154.37      174.00     23.08 o 
   6   3   8        1.21      -19.83     16.29 o 
   7   3   8      443.37      414.23     50.98 o 
 -12   4   8       28.76       23.37     29.74 o 
 -11   4   8      190.09      161.49     26.48 o 
 -10   4   8     2249.31     2432.09     74.45 o 
  -9   4   8      218.25      185.92     22.96 o 
  -8   4   8     1058.75     1073.46     33.23 o 
  -7   4   8      136.24      103.43     11.99 o 
  -6   4   8     2275.54     2433.02     44.65 o 
  -5   4   8       24.37        9.64      5.88 o 
  -4   4   8      130.83       84.15      9.38 o 
  -3   4   8      295.56      291.96     14.33 o 
  -2   4   8       50.75       30.96      6.22 o 
  -1   4   8      283.03      204.93     12.92 o 
   0   4   8      823.86      798.56     24.96 o 
   1   4   8     1210.92     1275.41     32.98 o 
   2   4   8      517.90      493.85     22.34 o 
   3   4   8     1526.99     1540.81     39.72 o 
   4   4   8      782.10      866.42     32.50 o 
   5   4   8      234.42      185.15     23.28 o 
   6   4   8      174.06      147.99     36.82 o 
   7   4   8       31.69       37.53     29.03 o 
 -12   5   8     1097.33     1290.83     97.72 o 
 -11   5   8      665.44      691.80     70.10 o 
 -10   5   8      167.25      148.70     36.11 o 
  -9   5   8     2547.43     2642.89     54.95 o 
  -8   5   8      184.69      157.96     15.51 o 
  -7   5   8      203.35      209.01     15.52 o 
  -6   5   8      467.15      471.77     20.41 o 
  -5   5   8      559.04      543.49     22.79 o 
  -4   5   8     2509.08     2716.95     42.96 o 
  -3   5   8      171.51      140.22     11.13 o 
  -2   5   8     1972.94     1872.72     36.54 o 
  -1   5   8      132.92       74.84     12.13 o 
   0   5   8      133.66      107.90     14.46 o 
   1   5   8      548.66      527.22     23.25 o 
   2   5   8       35.78       25.12      8.81 o 
   3   5   8     1316.62     1435.62     40.47 o 
   4   5   8        1.82        1.86      9.05 o 
   5   5   8      215.59      217.38     39.65 o 
   6   5   8        9.14        3.54     23.37 o 
 -12   6   8        1.52       -7.79     29.03 o 
 -11   6   8       38.85       38.24     30.45 o 
 -10   6   8     1579.97     1739.76    100.55 o 
  -9   6   8       27.53       13.94     12.20 o 
  -8   6   8       19.77       19.74     11.74 o 
  -7   6   8     1520.61     1520.19     71.87 o 
  -6   6   8        5.19       -0.75      8.47 o 
  -5   6   8      450.01      432.92     23.93 o 
  -4   6   8     1165.93     1215.71     28.59 o 
  -3   6   8     1649.87     1703.40     34.39 o 
  -2   6   8       48.91       29.81     10.16 o 
  -1   6   8      198.75      168.94     14.26 o 
   0   6   8      847.48      882.74     29.12 o 
   1   6   8        3.77       -0.37      7.05 o 
   2   6   8     2192.78     2384.54     52.65 o 
   3   6   8       10.53       11.58      8.93 o 
   4   6   8      282.26      273.68     25.78 o 
   5   6   8      400.48      356.87     50.98 o 
   6   6   8      170.33      191.18     43.90 o 
 -12   7   8      216.32      240.04     51.69 o 
 -11   7   8      247.38      276.86     50.98 o 
 -10   7   8      136.95      131.70     38.24 o 
  -9   7   8      368.06      344.40     30.62 o 
  -8   7   8      878.89      868.22     43.14 o 
  -7   7   8       47.19       18.27     11.19 o 
  -6   7   8      360.79      346.10     26.48 o 
  -5   7   8       90.54       59.24     14.11 o 
  -4   7   8     3480.75     3551.55     77.11 o 
  -3   7   8       82.86       59.77     12.70 o 
  -2   7   8      247.39      225.44     19.80 o 
  -1   7   8      107.96      107.90     12.45 o 
   0   7   8      631.34      582.09     25.05 o 
   1   7   8       40.75       12.53      8.85 o 
   2   7   8     1459.66     1522.63     44.31 o 
   3   7   8      179.31      142.19     17.67 o 
   4   7   8       46.51       26.20     21.95 o 
   5   7   8        4.32       -2.83     23.37 o 
 -11   8   8      120.20      106.92     36.11 o 
 -10   8   8      348.58      335.41     33.68 o 
  -9   8   8      379.21      393.54     33.51 o 
  -8   8   8        2.82      -12.60     11.19 o 
  -7   8   8        7.72       -0.76      9.75 o 
  -6   8   8      160.50      130.15     19.77 o 
  -5   8   8     2389.85     2424.19     68.57 o 
  -4   8   8     1338.52     1362.94     63.02 o 
  -3   8   8      190.16      174.81     21.51 o 
  -2   8   8     1184.26     1295.90     49.56 o 
  -1   8   8     1153.59     1140.61     47.09 o 
   0   8   8       76.36       71.73     16.00 o 
   1   8   8      845.08      889.75     33.75 o 
   2   8   8     1095.80     1260.69     42.26 o 
   3   8   8        3.66        9.74     11.81 o 
   4   8   8      106.44       55.94     29.03 o 
 -11   9   8        8.00       -5.66     24.07 o 
 -10   9   8      448.09      471.23     37.39 o 
  -9   9   8       40.17       37.91     17.00 o 
  -8   9   8      998.20     1004.73     56.29 o 
  -7   9   8      559.16      555.71     36.80 o 
  -6   9   8      803.07      776.64     41.79 o 
  -5   9   8      265.26      276.82     28.03 o 
  -4   9   8      130.61       85.76     17.70 o 
  -3   9   8      819.94      850.90     42.31 o 
  -2   9   8        0.19       -2.14      9.25 o 
  -1   9   8      262.93      282.88     32.93 o 
   0   9   8      379.45      391.95     31.03 o 
   1   9   8     1622.19     1718.51     63.99 o 
   2   9   8       47.71       28.32     16.52 o 
   3   9   8      968.22     1150.63     76.47 o 
 -11  10   8      119.17       70.95     22.74 o 
 -10  10   8      203.57      183.47     29.54 o 
  -9  10   8      948.87      964.42     52.42 o 
  -8  10   8       27.42        7.51     14.11 o 
  -7  10   8     1421.43     1484.40     61.06 o 
  -6  10   8      558.23      567.38     37.80 o 
  -5  10   8        0.19       -1.87     10.88 o 
  -4  10   8      343.67      354.14     30.99 o 
  -3  10   8      147.24      136.59     21.24 o 
  -2  10   8     1740.90     1709.58     63.08 o 
  -1  10   8     1107.46     1208.65     54.32 o 
   0  10   8      337.91      390.22     35.01 o 
   1  10   8      238.83      229.65     30.26 o 
   2  10   8      706.96      873.86     50.77 o 
   3  10   8      389.54      428.39     55.94 o 
 -10  11   8      374.62      339.15     41.42 o 
  -9  11   8        0.09       -1.83     15.42 o 
  -8  11   8        0.37        3.14     14.71 o 
  -7  11   8      642.11      594.40     40.79 o 
  -6  11   8       37.60       49.62     15.99 o 
  -5  11   8      770.04      829.49     58.06 o 
  -4  11   8        0.04       -6.77     11.06 o 
  -3  11   8      843.41      925.56     52.75 o 
  -2  11   8       34.56       30.27     15.22 o 
  -1  11   8       18.82       20.98     16.00 o 
   0  11   8      331.77      314.10     34.23 o 
   1  11   8      100.04       78.03     22.77 o 
   2  11   8      582.96      539.56     62.31 o 
 -10  12   8       84.61       61.48     24.02 o 
  -9  12   8      236.03      210.18     31.86 o 
  -8  12   8      757.18      698.99     47.31 o 
  -7  12   8       97.77       76.43     21.17 o 
  -6  12   8      207.12      184.54     27.99 o 
  -5  12   8      113.51       88.06     20.96 o 
  -4  12   8      789.36      781.88     46.80 o 
  -3  12   8        9.99        4.98     15.00 o 
  -2  12   8      228.57      248.52     38.59 o 
  -1  12   8      138.62      154.70     27.02 o 
   0  12   8       54.11       44.96     21.53 o 
  -9  13   8      149.20      138.62     28.76 o 
  -8  13   8     1066.48     1005.33     57.63 o 
  -7  13   8      165.32      159.70     27.20 o 
  -6  13   8      302.78      279.97     35.40 o 
  -5  13   8      576.70      611.40     44.76 o 
  -4  13   8       11.58       11.34     17.00 o 
  -3  13   8      166.59      169.30     28.04 o 
  -2  13   8      212.62      197.61     30.64 o 
  -1  13   8      402.45      456.04     44.06 o 
  -7  14   8        7.70       -0.71     18.02 o 
  -6  14   8      140.02      117.53     27.04 o 
  -5  14   8      125.21      124.78     26.70 o 
  -4  14   8       94.85       77.55     23.68 o 
   0 -15   9        0.19      -17.70     25.49 o 
   1 -15   9      396.72      358.55     56.29 o 
   2 -15   9        6.45       -2.25     16.94 o 
   3 -15   9      320.05      354.63     65.50 o 
   4 -15   9      145.48      122.50     34.70 o 
   5 -15   9       75.95       73.64     32.57 o 
  -2 -14   9      691.06      802.97     72.93 o 
  -1 -14   9       91.41       44.61     31.16 o 
   0 -14   9      849.22      936.08     74.35 o 
   1 -14   9        1.13       -6.00     14.71 o 
   2 -14   9      276.84      310.95     32.54 o 
   3 -14   9       40.07       25.63     16.50 o 
   4 -14   9       35.12       14.16     19.83 o 
   5 -14   9      768.13      897.85     75.06 o 
   6 -14   9      133.09       76.47     32.57 o 
  -3 -13   9     1337.52     1380.05     91.34 o 
  -2 -13   9       47.22       32.57     26.91 o 
  -1 -13   9     1277.59     1262.51     82.85 o 
   0 -13   9       22.63       24.46     15.00 o 
   1 -13   9       51.11       36.11     15.72 o 
   2 -13   9      132.42      108.34     21.03 o 
   3 -13   9       44.40       28.58     15.77 o 
   4 -13   9      389.30      412.81     48.86 o 
   5 -13   9       43.79       48.86     25.49 o 
   6 -13   9      349.31      322.18     52.40 o 
   7 -13   9        3.73       -4.96     19.83 o 
  -5 -12   9      222.77      165.35     38.24 o 
  -4 -12   9     1139.71     1169.37     57.33 o 
  -3 -12   9     1247.50     1322.03     57.57 o 
  -2 -12   9      406.92      403.38     32.72 o 
  -1 -12   9      538.85      538.16     36.46 o 
   0 -12   9      407.11      396.29     24.19 o 
   1 -12   9      865.31      923.01     44.81 o 
   2 -12   9      339.94      326.57     23.27 o 
   3 -12   9      587.43      563.27     36.01 o 
   4 -12   9        0.50        3.54     20.53 o 
   5 -12   9     1213.63     1268.18     84.26 o 
   6 -12   9        4.47        8.50     20.53 o 
   7 -12   9      168.98      164.28     39.65 o 
   8 -12   9      112.88       87.80     33.28 o 
  -6 -11   9      208.92      271.85     35.40 o 
  -5 -11   9      616.35      618.33     42.75 o 
  -4 -11   9      498.58      381.83     33.23 o 
  -3 -11   9       63.73       62.33     17.44 o 
  -2 -11   9      932.24      973.05     45.79 o 
  -1 -11   9      412.36      355.71     22.35 o 
   0 -11   9     2436.53     2635.44     56.07 o 
   1 -11   9        0.23       -2.84      8.32 o 
   2 -11   9     1844.92     1990.46     48.64 o 
   3 -11   9       25.04       12.27      8.69 o 
   4 -11   9     1566.10     1574.77     87.80 o 
   5 -11   9     1806.42     1668.95     92.76 o 
   6 -11   9      167.96      140.91     34.70 o 
   7 -11   9      213.92      222.34     42.48 o 
   8 -11   9       72.12       38.24     29.03 o 
  -6 -10   9      589.10      624.81     44.05 o 
  -5 -10   9       12.90       12.72     14.26 o 
  -4 -10   9     1130.16     1287.63     54.82 o 
  -3 -10   9      880.88      918.22     44.26 o 
  -2 -10   9        9.00       11.64     11.26 o 
  -1 -10   9      198.65      185.60     17.32 o 
   0 -10   9     1187.88     1205.74     37.04 o 
   1 -10   9     2147.43     2337.45     51.25 o 
   2 -10   9        0.95       -1.26      7.51 o 
   3 -10   9     2368.36     2419.16     51.19 o 
   4 -10   9     2855.09     2890.05     73.37 o 
   5 -10   9     1964.12     1848.39     65.14 o 
   6 -10   9      109.45      139.32     21.94 o 
   7 -10   9      108.94      103.38     31.16 o 
   8 -10   9      195.98      155.78     36.82 o 
   9 -10   9       44.99       52.40     31.16 o 
  -7  -9   9      149.60      169.01     28.71 o 
  -6  -9   9        0.09       -6.85     12.99 o 
  -5  -9   9      181.62      182.18     24.97 o 
  -4  -9   9       80.13       59.74     15.52 o 
  -3  -9   9        0.62        1.06     10.01 o 
  -2  -9   9      727.25      720.49     27.60 o 
  -1  -9   9      459.72      411.74     21.69 o 
   0  -9   9     1131.27     1109.15     33.79 o 
   1  -9   9      672.46      628.27     25.37 o 
   2  -9   9        3.34        3.31      7.08 o 
   3  -9   9     1192.35     1271.64     36.18 o 
   4  -9   9      488.12      491.97     31.35 o 
   5  -9   9      748.98      802.00     40.83 o 
   6  -9   9       40.82       24.97     14.26 o 
   7  -9   9      445.62      432.92     33.50 o 
   8  -9   9      598.05      680.31     43.71 o 
   9  -9   9      202.99      242.16     46.73 o 
  -8  -8   9       11.28       24.93     18.44 o 
  -7  -8   9      121.78      118.42     23.08 o 
  -6  -8   9      778.99      820.83     46.30 o 
  -5  -8   9      473.42      431.91     32.03 o 
  -4  -8   9      684.09      671.22     36.80 o 
  -3  -8   9      241.66      235.00     23.02 o 
  -2  -8   9      201.91      176.90     15.17 o 
  -1  -8   9     2375.87     2406.54     40.72 o 
   0  -8   9        3.82        2.53      6.10 o 
   1  -8   9      393.27      322.16     17.87 o 
   2  -8   9      103.92       60.22      9.90 o 
   3  -8   9       96.01       75.72     10.93 o 
   4  -8   9       74.64       61.08     19.12 o 
   5  -8   9       74.69       50.63     14.52 o 
   6  -8   9     1394.49     1307.57     53.01 o 
   7  -8   9      379.07      392.91     31.94 o 
   8  -8   9      478.34      478.87     37.28 o 
   9  -8   9       54.36       71.88     22.18 o 
  -8  -7   9        4.15        5.15     14.49 o 
  -7  -7   9        2.99        9.63     13.76 o 
  -6  -7   9      349.98      356.47     31.65 o 
  -5  -7   9      404.16      364.84     28.26 o 
  -4  -7   9      342.44      348.67     25.78 o 
  -3  -7   9       18.12       13.82      7.36 o 
  -2  -7   9     4085.77     4437.52     61.45 o 
  -1  -7   9      507.64      504.20     21.01 o 
   0  -7   9       58.06       38.47      8.40 o 
   1  -7   9       82.52       73.95     10.44 o 
   2  -7   9      323.31      262.74     15.62 o 
   3  -7   9       17.64        6.80      6.42 o 
   4  -7   9      356.04      290.52     23.75 o 
   5  -7   9     1525.21     1501.41     63.37 o 
   6  -7   9      161.01      124.60     19.77 o 
   7  -7   9        1.27       -5.35     11.99 o 
   8  -7   9      119.17      120.16     22.78 o 
   9  -7   9        0.29       -2.72     17.27 o 
  -9  -6   9       82.27       71.03     21.46 o 
  -8  -6   9       37.47       27.97     15.52 o 
  -7  -6   9     1345.53     1465.28     59.82 o 
  -6  -6   9      178.14      161.93     22.24 o 
  -5  -6   9      295.40      263.63     25.28 o 
  -4  -6   9        0.07       -0.71      8.01 o 
  -3  -6   9      748.76      770.21     24.65 o 
  -2  -6   9     2594.21     2970.86     47.70 o 
  -1  -6   9      717.28      785.51     24.32 o 
   0  -6   9     1942.04     2043.75     44.15 o 
   1  -6   9      821.90      797.68     35.63 o 
   2  -6   9     1950.40     2138.11     50.00 o 
   3  -6   9      251.77      194.42     12.95 o 
   4  -6   9     1511.68     1483.02     50.06 o 
   5  -6   9      417.84      372.39     27.48 o 
   6  -6   9     1908.29     1913.29     62.58 o 
   7  -6   9      868.48      891.85     46.06 o 
   8  -6   9        4.47       12.10     15.26 o 
   9  -6   9      216.29      254.62     33.03 o 
 -10  -5   9       96.95       68.32     22.78 o 
  -9  -5   9       17.64       14.33     15.72 o 
  -8  -5   9     2126.92     2242.05     75.60 o 
  -7  -5   9      263.52      253.59     27.52 o 
  -6  -5   9     2516.85     2647.23     88.86 o 
  -5  -5   9      389.12      388.24     26.78 o 
  -4  -5   9      148.69      107.12     10.46 o 
  -3  -5   9      749.73      748.40     23.38 o 
  -2  -5   9     1459.77     1370.83     30.34 o 
  -1  -5   9     5148.18     5594.56     81.28 o 
   0  -5   9      761.76      772.08     21.66 o 
   1  -5   9     1172.99     1057.07     24.61 o 
   2  -5   9       20.10       18.09      5.50 o 
   3  -5   9     2329.03     2472.14     35.39 o 
   4  -5   9      324.78      300.67     23.03 o 
   5  -5   9      196.19      147.52     19.51 o 
   6  -5   9       15.21        1.06     10.01 o 
   7  -5   9       63.77       56.32     15.77 o 
   8  -5   9      197.22      194.52     27.54 o 
   9  -5   9       20.82       20.09     16.77 o 
 -10  -4   9      561.72      547.33     43.31 o 
  -9  -4   9      588.88      624.17     42.81 o 
  -8  -4   9       64.97       67.58     18.27 o 
  -7  -4   9     1570.05     1559.66     58.08 o 
  -6  -4   9     2889.78     3053.13     74.25 o 
  -5  -4   9       93.33       93.45     15.26 o 
  -4  -4   9       95.51       66.80      8.24 o 
  -3  -4   9      755.25      826.31     22.82 o 
  -2  -4   9     4938.33     5030.81     56.89 o 
  -1  -4   9        3.41        1.06      4.05 o 
   0  -4   9     1560.02     1590.45     32.57 o 
   1  -4   9     6496.28     7356.27    136.52 o 
   2  -4   9     2096.05     2031.26     51.27 o 
   3  -4   9     1092.82     1090.76     39.97 o 
   4  -4   9       57.24       43.55     12.02 o 
   5  -4   9     5253.36     5763.89    107.63 o 
   6  -4   9     1403.94     1397.40     52.96 o 
   7  -4   9      757.38      781.12     42.98 o 
   8  -4   9        4.38       15.80     15.00 o 
   9  -4   9       10.82        0.00     24.07 o 
 -10  -3   9       95.16       67.51     21.24 o 
  -9  -3   9      527.81      480.63     36.80 o 
  -8  -3   9      999.93      926.33     46.30 o 
  -7  -3   9     2004.55     2051.60     63.80 o 
  -6  -3   9      302.90      306.91     25.19 o 
  -5  -3   9      319.65      312.19     13.24 o 
  -4  -3   9        0.44        6.64      4.72 o 
  -3  -3   9      290.17      243.08     12.80 o 
  -2  -3   9       72.95       57.02      7.19 o 
  -1  -3   9       68.31       32.47      5.89 o 
   0  -3   9     1036.25      960.52     38.47 o 
   1  -3   9      373.82      290.84     19.51 o 
   2  -3   9     1695.44     1717.40    130.64 o 
   3  -3   9      930.68      884.43     36.54 o 
   4  -3   9     6963.83     7231.71    107.93 o 
   5  -3   9      449.19      438.40     29.21 o 
   6  -3   9     2350.92     2510.78     70.69 o 
   7  -3   9      256.26      290.40     29.99 o 
   8  -3   9      818.44      885.70     48.39 o 
   9  -3   9      746.16      890.06     76.47 o 
 -11  -2   9       42.81       43.61     20.27 o 
 -10  -2   9       36.81       25.19     17.00 o 
  -9  -2   9      253.50      231.13     27.78 o 
  -8  -2   9      546.26      526.35     35.04 o 
  -7  -2   9       13.83       17.70     11.76 o 
  -6  -2   9      848.10      922.64     39.19 o 
  -5  -2   9      257.55      222.76     12.11 o 
  -4  -2   9     4610.57     4738.81     53.72 o 
  -3  -2   9     3345.38     3588.68     47.00 o 
  -2  -2   9     1931.21     1750.73     31.32 o 
  -1  -2   9      800.77      754.54     19.40 o 
   0  -2   9     1357.47     1314.60     64.08 o 
   1  -2   9     4012.26     3912.90    177.02 o 
   2  -2   9      363.85      339.25     22.03 o 
   3  -2   9      375.88      327.62     22.74 o 
   4  -2   9       75.06       64.18     14.87 o 
   5  -2   9     4524.00     4685.85    105.86 o 
   6  -2   9     1693.88     1727.27     58.88 o 
   7  -2   9       56.26       55.11     17.14 o 
   8  -2   9      233.48      184.10     41.07 o 
   9  -2   9        0.14       -7.79     23.37 o 
 -11  -1   9        2.41        4.53     16.50 o 
 -10  -1   9       44.41       43.76     21.60 o 
  -9  -1   9       82.40       80.89     18.71 o 
  -8  -1   9      578.06      600.62     35.96 o 
  -7  -1   9      209.77      219.14     22.78 o 
  -6  -1   9      243.99      223.97     13.34 o 
  -5  -1   9      557.35      531.78     27.37 o 
  -4  -1   9      543.20      518.41     18.44 o 
  -3  -1   9      124.89       98.88      9.11 o 
  -2  -1   9     1073.12      899.02     22.66 o 
  -1  -1   9     1305.75     1275.33     31.39 o 
   0  -1   9     1173.80     1085.02     37.17 o 
   1  -1   9        4.88        2.95      6.24 o 
   2  -1   9      550.96      454.93     25.28 o 
   3  -1   9       76.12       68.11     13.26 o 
   4  -1   9      301.58      290.80     22.97 o 
   5  -1   9      178.78      179.14     21.67 o 
   6  -1   9      277.86      268.30     26.70 o 
   7  -1   9      885.81      949.59     76.12 o 
   8  -1   9      383.22      361.83     53.81 o 
 -11   0   9      134.96      146.86     27.04 o 
 -10   0   9      338.35      321.39     33.37 o 
  -9   0   9      140.63      110.76     19.23 o 
  -8   0   9     1878.94     1877.87     60.53 o 
  -7   0   9      628.78      561.27     31.79 o 
  -6   0   9     2565.06     2668.73     44.32 o 
  -5   0   9      297.04      257.35     14.34 o 
  -4   0   9     9974.41    10932.98    130.80 o 
  -3   0   9      132.10      170.56     11.35 o 
  -2   0   9      120.01      122.02     10.10 o 
  -1   0   9     2262.60     2212.98     33.93 o 
   0   0   9        0.89        6.31      6.66 o 
   1   0   9     2968.61     3090.28     60.80 o 
   2   0   9        1.80        1.42      4.26 o 
   3   0   9     1530.17     1541.89     30.68 o 
   4   0   9       51.53       54.10     12.99 o 
   5   0   9        3.58        6.34      9.75 o 
   6   0   9      570.42      555.73     35.48 o 
   7   0   9      111.47      104.80     29.74 o 
   8   0   9      745.61      790.22     70.81 o 
 -11   1   9      356.23      355.74     37.01 o 
 -10   1   9      106.74      105.85     21.27 o 
  -9   1   9       96.24       61.84     16.22 o 
  -8   1   9     1136.45     1050.44     45.43 o 
  -7   1   9      449.04      410.76     19.67 o 
  -6   1   9      828.34      773.76     25.28 o 
  -5   1   9       62.01       42.06      8.03 o 
  -4   1   9      676.46      725.69     23.14 o 
  -3   1   9     1155.06     1057.42     39.11 o 
  -2   1   9     4987.47     5203.49    145.99 o 
  -1   1   9       82.43       47.40      6.87 o 
   0   1   9       17.73        8.33      4.70 o 
   1   1   9      742.34      773.96     20.98 o 
   2   1   9      917.90      978.31     24.87 o 
   3   1   9     1710.05     1783.06     36.15 o 
   4   1   9      139.51       91.57     16.72 o 
   5   1   9        1.88        5.87     10.48 o 
   6   1   9      160.90      165.56     24.25 o 
   7   1   9      584.17      516.19     57.35 o 
   8   1   9      251.28      242.87     47.44 o 
 -12   2   9      106.09      117.48     27.54 o 
 -11   2   9       45.40       26.41     16.94 o 
 -10   2   9      861.25      903.10     48.39 o 
  -9   2   9      206.69      201.86     30.45 o 
  -8   2   9      169.83      156.70     21.57 o 
  -7   2   9      164.82      126.86     13.33 o 
  -6   2   9      254.47      226.02     15.09 o 
  -5   2   9     2952.72     3353.95     50.83 o 
  -4   2   9     3362.31     3507.38     50.52 o 
  -3   2   9     1026.19     1110.00     28.13 o 
  -2   2   9      244.18      233.51     13.00 o 
  -1   2   9     1863.86     1737.73     33.41 o 
   0   2   9      227.16      138.41     11.06 o 
   1   2   9     1353.52     1355.37     62.28 o 
   2   2   9     1629.83     1746.75     60.56 o 
   3   2   9      134.84      121.97     12.60 o 
   4   2   9     3104.45     3087.91     75.86 o 
   5   2   9      206.34      174.16     23.37 o 
   6   2   9      259.86      216.67     39.65 o 
   7   2   9      110.04       80.72     31.16 o 
 -12   3   9      124.56      102.15     25.10 o 
 -11   3   9      203.42      170.72     26.31 o 
 -10   3   9      610.60      586.74     38.51 o 
  -9   3   9     1457.41     1459.30    125.33 o 
  -8   3   9      548.77      520.57     23.86 o 
  -7   3   9      169.86      127.98     13.47 o 
  -6   3   9     7876.03     8704.51     85.58 o 
  -5   3   9     1691.67     1704.37     36.81 o 
  -4   3   9     2461.70     2754.30     45.54 o 
  -3   3   9     1165.72     1182.16     28.91 o 
  -2   3   9     1739.51     1792.38     50.96 o 
  -1   3   9      400.62      355.79     16.32 o 
   0   3   9      173.51      155.70     12.20 o 
   1   3   9     2889.06     3098.02    105.85 o 
   2   3   9        1.43        0.05      6.64 o 
   3   3   9     2396.08     2552.06     49.57 o 
   4   3   9        1.47        0.15     10.69 o 
   5   3   9      148.02      133.62     30.80 o 
   6   3   9      691.60      581.34     57.35 o 
   7   3   9      234.23      173.48     42.48 o 
 -12   4   9       58.82       69.39     36.11 o 
 -11   4   9      106.79       97.13     21.74 o 
 -10   4   9      564.35      603.51     38.71 o 
  -9   4   9     1260.52     1316.86     52.69 o 
  -8   4   9      164.70      163.34     15.72 o 
  -7   4   9      435.74      396.78     20.25 o 
  -6   4   9      294.98      279.07     16.93 o 
  -5   4   9     4759.84     5345.17     77.24 o 
  -4   4   9     2595.30     2692.28     44.47 o 
  -3   4   9      527.28      515.51     19.98 o 
  -2   4   9     1433.00     1557.46     34.58 o 
  -1   4   9      862.93      749.79     24.54 o 
   0   4   9     1950.04     2051.36     41.20 o 
   1   4   9       37.06       21.53      7.44 o 
   2   4   9     3193.55     3425.00     95.30 o 
   3   4   9      324.09      314.57     19.95 o 
   4   4   9      368.34      354.41     32.22 o 
   5   4   9      290.87      318.15     29.93 o 
   6   4   9        2.12        9.21     20.53 o 
 -12   5   9      227.04      175.60     46.03 o 
 -11   5   9      327.27      327.13     53.11 o 
 -10   5   9      494.18      505.57     56.65 o 
  -9   5   9      178.65      160.15     21.77 o 
  -8   5   9     2132.93     2312.23     49.61 o 
  -7   5   9      105.27       82.18     20.18 o 
  -6   5   9       66.91       54.02      9.79 o 
  -5   5   9      524.99      462.73     19.62 o 
  -4   5   9     2370.32     2458.13     49.48 o 
  -3   5   9     1931.67     1904.74     49.24 o 
  -2   5   9      158.65      123.19     11.98 o 
  -1   5   9     1010.67     1005.61     30.57 o 
   0   5   9       21.61       10.06      6.85 o 
   1   5   9      621.98      625.29     25.85 o 
   2   5   9     2462.46     2668.93     55.45 o 
   3   5   9     1106.77     1196.94     37.89 o 
   4   5   9      472.78      434.45     32.04 o 
   5   5   9        1.32        4.96     21.95 o 
   6   5   9      398.28      375.99     55.94 o 
 -12   6   9      136.07      123.91     39.65 o 
 -11   6   9       56.03       42.48     26.91 o 
 -10   6   9      162.66      111.17     32.57 o 
  -9   6   9     1254.07     1283.29     52.37 o 
  -8   6   9      173.16      133.29     22.30 o 
  -7   6   9      576.45      518.71     32.26 o 
  -6   6   9     1363.32     1459.53     50.89 o 
  -5   6   9        0.98        5.53      6.34 o 
  -4   6   9     1087.56     1064.79     28.69 o 
  -3   6   9      239.91      244.16     15.27 o 
  -2   6   9     1401.65     1563.19     36.36 o 
  -1   6   9       47.58       29.62      9.04 o 
   0   6   9      123.48       95.72     12.99 o 
   1   6   9     1216.92     1226.10     37.39 o 
   2   6   9       69.21       35.97     10.88 o 
   3   6   9     1217.26     1316.53     42.01 o 
   4   6   9       16.11        2.16     13.76 o 
   5   6   9       70.36       25.49     26.20 o 
 -12   7   9      187.87      261.28     53.81 o 
 -11   7   9       47.44       63.02     33.28 o 
 -10   7   9      565.82      596.91     60.90 o 
  -9   7   9       50.35       34.36     15.19 o 
  -8   7   9      412.14      369.10     29.84 o 
  -7   7   9      157.60      127.73     40.01 o 
  -6   7   9        0.48        1.09      9.25 o 
  -5   7   9      915.36      911.60     41.79 o 
  -4   7   9      213.82      194.01     21.53 o 
  -3   7   9     3107.16     3098.57     73.47 o 
  -2   7   9        2.21       -0.11      6.62 o 
  -1   7   9     1609.82     1599.16     40.04 o 
   0   7   9     1148.37     1231.47     37.39 o 
   1   7   9      182.32      151.46     16.90 o 
   2   7   9     1004.43     1107.60     39.03 o 
   3   7   9        2.60        2.33     13.91 o 
   4   7   9      215.38      176.31     38.24 o 
   5   7   9      550.67      632.32     63.73 o 
 -11   8   9      632.20      629.49     68.68 o 
 -10   8   9        0.17       -0.22     14.71 o 
  -9   8   9      432.78      418.40     33.84 o 
  -8   8   9      217.97      243.85     27.62 o 
  -7   8   9      191.61      186.12     23.97 o 
  -6   8   9     1605.58     1633.26     59.06 o 
  -5   8   9       30.38       20.75     15.22 o 
  -4   8   9      553.35      624.79     36.30 o 
  -3   8   9       23.67       21.60     11.02 o 
  -2   8   9     1013.32      956.86     43.42 o 
  -1   8   9       36.10       23.78     12.76 o 
   0   8   9       36.22       15.20     12.26 o 
   1   8   9     1038.96     1254.24     53.11 o 
   2   8   9        0.01        3.25     11.68 o 
   3   8   9      403.40      400.74     32.86 o 
   4   8   9        2.44       -7.79     22.66 o 
 -11   9   9       30.18       19.83     29.74 o 
 -10   9   9       27.06       33.41     18.41 o 
  -9   9   9      936.55      940.49     50.09 o 
  -8   9   9     1017.03      953.47     49.38 o 
  -7   9   9      549.48      514.16     36.39 o 
  -6   9   9       72.85       50.63     16.02 o 
  -5   9   9       54.78       44.26     14.52 o 
  -4   9   9      343.80      339.72     29.49 o 
  -3   9   9      975.18      965.78     46.30 o 
  -2   9   9      281.89      229.31     38.24 o 
  -1   9   9      817.53      872.97     45.29 o 
   0   9   9       20.30        4.97     13.26 o 
   1   9   9      346.84      285.05     30.93 o 
   2   9   9      250.77      277.00     39.30 o 
 -11  10   9       19.74       23.37     27.62 o 
 -10  10   9     1296.56     1433.09     65.31 o 
  -9  10   9        1.62        9.82     15.81 o 
  -8  10   9     1076.52     1165.81     56.19 o 
  -7  10   9       52.96       35.45     16.27 o 
  -6  10   9      131.58      136.44     22.78 o 
  -5  10   9      590.34      558.97     38.24 o 
  -4  10   9      180.71      147.82     21.74 o 
  -3  10   9     1175.21     1198.15     53.78 o 
  -2  10   9      412.34      369.28     33.27 o 
  -1  10   9     1506.54     1773.06     67.27 o 
   0  10   9        0.03        1.54     14.49 o 
   1  10   9       82.65      104.06     24.02 o 
 -10  11   9      100.20       74.54     35.40 o 
  -9  11   9      457.86      438.18     39.78 o 
  -8  11   9        5.02      -10.67     14.42 o 
  -7  11   9      256.89      221.87     29.99 o 
  -6  11   9      339.29      373.11     35.73 o 
  -5  11   9      668.63      636.03     41.79 o 
  -4  11   9      360.51      340.35     34.04 o 
  -3  11   9      261.88      274.49     30.99 o 
  -2  11   9      101.27       81.09     21.24 o 
  -1  11   9        0.50        2.83     15.52 o 
   0  11   9       14.69        8.91     16.94 o 
   1  11   9      159.41      213.87     31.03 o 
  -9  12   9      157.20      129.59     26.62 o 
  -8  12   9        2.71      -10.82     15.93 o 
  -7  12   9      268.89      263.92     33.45 o 
  -6  12   9        0.58        0.61     14.92 o 
  -5  12   9      248.29      265.59     33.63 o 
  -4  12   9      108.60       98.35     22.74 o 
  -3  12   9      511.26      567.67     42.31 o 
  -2  12   9        4.93       10.99     16.77 o 
  -1  12   9      496.31      607.27     45.49 o 
   0  12   9      472.29      471.45     44.55 o 
  -8  13   9      590.64      582.97     46.56 o 
  -7  13   9       35.64       22.36     19.27 o 
  -6  13   9        3.02        3.20     17.27 o 
  -5  13   9      214.28      195.77     30.79 o 
  -4  13   9      571.92      543.50     43.29 o 
  -3  13   9       99.52       87.66     24.09 o 
  -2  13   9      305.66      336.14     39.02 o 
   0 -15  10     1129.43     1406.25     96.30 o 
   1 -15  10       27.54       22.66     29.03 o 
   2 -15  10      834.35      967.95     73.64 o 
   3 -15  10       16.59       16.29     24.07 o 
   4 -15  10      129.79       84.26     34.70 o 
  -2 -14  10      315.27      328.55     50.98 o 
  -1 -14  10      343.40      424.85     55.23 o 
   0 -14  10      275.10      240.75     44.61 o 
   1 -14  10      295.42      292.08     33.03 o 
   2 -14  10       31.22       16.71     17.01 o 
   3 -14  10        0.45      -10.62     20.53 o 
   4 -14  10      319.45      281.11     46.73 o 
   5 -14  10        1.06       -7.79     21.95 o 
   6 -14  10      308.76      303.77     52.40 o 
  -3 -13  10      242.93      276.86     48.86 o 
  -2 -13  10      351.37      396.53     52.40 o 
  -1 -13  10      273.82      261.28     42.48 o 
   0 -13  10      180.84      152.07     24.28 o 
   1 -13  10       23.19       11.70     14.71 o 
   2 -13  10      487.01      505.20     35.80 o 
   3 -13  10      449.70      397.23     47.44 o 
   4 -13  10       45.26       25.49     21.95 o 
   5 -13  10      222.31      186.23     40.36 o 
   6 -13  10      187.08      184.10     42.48 o 
   7 -13  10      442.14      412.81     59.48 o 
  -5 -12  10       77.40       60.27     22.18 o 
  -4 -12  10      220.03      169.80     27.99 o 
  -3 -12  10      643.84      668.86     68.33 o 
  -2 -12  10        0.31       -9.23     13.49 o 
  -1 -12  10      556.97      533.88     29.36 o 
   0 -12  10       35.11       10.43     10.93 o 
   1 -12  10     2436.00     2538.27     59.52 o 
   2 -12  10       78.49      101.34     19.73 o 
   3 -12  10        6.06        0.71     16.29 o 
   4 -12  10      210.82      171.36     37.53 o 
   5 -12  10        2.33        4.96     19.12 o 
   6 -12  10      387.88      342.71     50.98 o 
   7 -12  10       34.26       38.94     26.20 o 
  -6 -11  10      147.42      139.13     27.78 o 
  -5 -11  10      320.53      315.41     34.29 o 
  -4 -11  10      221.05      256.71     29.76 o 
  -3 -11  10      369.96      356.62     33.29 o 
  -2 -11  10      446.21      425.25     32.00 o 
  -1 -11  10      407.74      447.71     22.08 o 
   0 -11  10      669.04      736.59     31.85 o 
   1 -11  10     1480.58     1642.49     45.28 o 
   2 -11  10       61.51       42.48     11.45 o 
   3 -11  10      344.07      362.57     28.99 o 
   4 -11  10        0.02       -2.48     10.51 o 
   5 -11  10     1136.19     1048.67     73.64 o 
   6 -11  10      303.55      283.94     46.73 o 
   7 -11  10      113.93       92.76     31.16 o 
   8 -11  10      224.44      218.80     47.44 o 
  -6 -10  10       56.00       36.43     17.14 o 
  -5 -10  10     1328.95     1461.84     62.06 o 
  -4 -10  10       14.78       19.15     14.76 o 
  -3 -10  10      808.88      816.52     42.81 o 
  -2 -10  10     1084.21     1108.90     47.06 o 
  -1 -10  10      449.79      434.40     23.95 o 
   0 -10  10     4109.15     4511.50     72.08 o 
   1 -10  10       58.89       47.40     11.17 o 
   2 -10  10     1734.57     1944.51     46.79 o 
   3 -10  10      409.20      338.98     27.26 o 
   4 -10  10     1273.14     1349.73     52.73 o 
   5 -10  10       14.62       12.33     12.40 o 
   6 -10  10      895.06      861.54     45.36 o 
   7 -10  10       71.61       64.80     20.46 o 
   8 -10  10       17.17      -13.45     23.37 o 
  -7  -9  10       24.09       12.62     17.50 o 
  -6  -9  10      575.39      551.50     40.30 o 
  -5  -9  10       70.38       52.75     17.02 o 
  -4  -9  10     1469.00     1542.27     57.83 o 
  -3  -9  10      843.08      884.23     75.76 o 
  -2  -9  10       10.58        3.34      8.40 o 
  -1  -9  10     6577.06     7420.33     88.52 o 
   0  -9  10       39.96       16.99      8.42 o 
   1  -9  10      450.72      428.63     21.76 o 
   2  -9  10      859.28      821.76     29.33 o 
   3  -9  10      526.36      480.60     31.03 o 
   4  -9  10      978.93     1157.77     48.44 o 
   5  -9  10        7.04        7.46     10.76 o 
   6  -9  10      705.40      776.70     43.92 o 
   7  -9  10       13.88       17.61     14.92 o 
   8  -9  10      422.47      485.25     38.51 o 
  -8  -8  10       27.89       10.82     17.73 o 
  -7  -8  10       16.46       15.22     16.02 o 
  -6  -8  10       77.44       47.66     17.14 o 
  -5  -8  10     1085.88     1125.39     50.56 o 
  -4  -8  10        0.57       -0.58      9.75 o 
  -3  -8  10      115.73       74.93     15.93 o 
  -2  -8  10     3070.71     3198.28     60.22 o 
  -1  -8  10      427.84      377.92     20.01 o 
   0  -8  10       39.99       35.99      7.94 o 
   1  -8  10       17.17        3.92      6.75 o 
   2  -8  10        4.80        4.13      6.62 o 
   3  -8  10       11.25        6.76      8.25 o 
   4  -8  10       15.90       12.39     11.02 o 
   5  -8  10     1300.79     1220.39     56.65 o 
   6  -8  10       21.49       12.28     13.26 o 
   7  -8  10      931.04     1050.95     51.67 o 
   8  -8  10      126.19      100.14     23.52 o 
   9  -8  10      275.61      336.87     38.80 o 
  -8  -7  10       74.74       52.74     19.73 o 
  -7  -7  10      562.36      593.90     40.71 o 
  -6  -7  10      476.83      474.24     33.54 o 
  -5  -7  10       42.26       41.24     14.42 o 
  -4  -7  10      445.95      404.25     28.03 o 
  -3  -7  10     1270.98     1385.45     35.21 o 
  -2  -7  10      155.38      136.57     13.51 o 
  -1  -7  10      355.38      346.13     21.00 o 
   0  -7  10     3043.29     3298.23     52.19 o 
   1  -7  10       61.66       29.80      7.36 o 
   2  -7  10      258.31      218.15     14.69 o 
   3  -7  10      233.11      237.13     31.16 o 
   4  -7  10     1080.96     1111.87     45.53 o 
   5  -7  10      173.02      161.39     21.51 o 
   6  -7  10      446.33      441.61     33.03 o 
   7  -7  10      180.54      175.57     25.25 o 
   8  -7  10      348.59      356.97     36.51 o 
   9  -7  10      826.35      950.28     56.02 o 
  -9  -6  10      792.76      888.54     53.82 o 
  -8  -6  10       65.28       63.98     19.95 o 
  -7  -6  10        2.73        2.37     12.26 o 
  -6  -6  10      580.94      605.98     42.48 o 
  -5  -6  10      336.31      293.81     24.52 o 
  -4  -6  10      221.19      221.67     21.57 o 
  -3  -6  10        1.00       -0.16      6.10 o 
  -2  -6  10     3581.53     4116.07     57.46 o 
  -1  -6  10     1603.63     1691.02     53.77 o 
   0  -6  10     1199.84     1180.79     28.96 o 
   1  -6  10      873.92      998.08     27.97 o 
   2  -6  10      339.14      280.13     14.37 o 
   3  -6  10       35.75       25.82     10.25 o 
   4  -6  10      330.57      283.81     23.97 o 
   5  -6  10      318.64      313.57     26.52 o 
   6  -6  10      307.07      287.48     28.29 o 
   7  -6  10      254.30      240.05     29.04 o 
   8  -6  10      612.21      610.55     47.09 o 
   9  -6  10       56.02       52.70     22.46 o 
  -9  -5  10      369.62      353.69     36.55 o 
  -8  -5  10       99.57       82.95     19.73 o 
  -7  -5  10     1427.11     1519.59     59.71 o 
  -6  -5  10       24.92       28.32     12.76 o 
  -5  -5  10      206.12      217.94     22.78 o 
  -4  -5  10      500.09      466.86     19.15 o 
  -3  -5  10      309.82      295.36     15.77 o 
  -2  -5  10     3810.25     3976.04     59.12 o 
  -1  -5  10      775.97      804.84     25.93 o 
   0  -5  10     3034.61     3370.52     60.26 o 
   1  -5  10      458.58      457.59     15.81 o 
   2  -5  10     1603.39     1710.34     61.25 o 
   3  -5  10      118.37      100.02     15.52 o 
   4  -5  10     3970.49     4072.00    139.85 o 
   5  -5  10      522.31      526.34     33.00 o 
   6  -5  10     1168.96     1208.30     51.51 o 
   7  -5  10      186.78      204.00     26.41 o 
   8  -5  10        1.81      -14.63     14.92 o 
   9  -5  10      452.69      499.91     60.90 o 
 -10  -4  10      199.31      194.14     30.14 o 
  -9  -4  10      249.86      252.64     31.27 o 
  -8  -4  10     1416.93     1387.05     58.29 o 
  -7  -4  10        2.65        8.94     12.26 o 
  -6  -4  10      663.02      628.12     34.80 o 
  -5  -4  10       24.49       12.29      8.97 o 
  -4  -4  10     3301.11     3485.39     54.29 o 
  -3  -4  10      389.20      372.21     21.75 o 
  -2  -4  10      672.21      701.87     23.40 o 
  -1  -4  10       20.00       21.96      6.51 o 
   0  -4  10     2321.94     2557.72     66.46 o 
   1  -4  10       99.38       86.87     13.20 o 
   2  -4  10      616.51      557.83     29.49 o 
   3  -4  10     2622.81     2732.77     65.54 o 
   4  -4  10     1213.48     1124.34     44.53 o 
   5  -4  10      958.11      961.54     43.48 o 
   6  -4  10     1230.37     1256.28     52.01 o 
   7  -4  10      180.94      146.30     22.51 o 
   8  -4  10      185.21      164.49     27.42 o 
 -10  -3  10       22.80       21.00     17.27 o 
  -9  -3  10      325.26      245.80     29.99 o 
  -8  -3  10       90.05       57.63     21.60 o 
  -7  -3  10      655.23      716.27     39.24 o 
  -6  -3  10       45.97       27.92     12.75 o 
  -5  -3  10      463.57      425.23     17.14 o 
  -4  -3  10      517.47      526.70     22.50 o 
  -3  -3  10       73.87       48.44      9.08 o 
  -2  -3  10      294.82      223.16     12.88 o 
  -1  -3  10       28.30        7.68      4.77 o 
   0  -3  10        2.14        5.04      3.82 o 
   1  -3  10      251.10      260.32     19.51 o 
   2  -3  10     1299.24     1243.15     42.55 o 
   3  -3  10      176.93      153.47     18.51 o 
   4  -3  10     1292.68     1231.62     47.15 o 
   5  -3  10     2375.24     2469.73     68.51 o 
   6  -3  10       21.98       28.74     13.49 o 
   7  -3  10      322.69      310.66     31.35 o 
   8  -3  10      108.07      116.85     24.02 o 
 -11  -2  10        7.06        2.58     17.27 o 
 -10  -2  10        7.25        2.33     14.42 o 
  -9  -2  10       54.68       44.93     16.32 o 
  -8  -2  10      246.60      245.07     26.54 o 
  -7  -2  10        0.50       -1.24     10.18 o 
  -6  -2  10      368.15      356.76     25.25 o 
  -5  -2  10     2237.38     2304.90     84.97 o 
  -4  -2  10       91.40       61.46      9.38 o 
  -3  -2  10     1489.22     1382.02     30.38 o 
  -2  -2  10      296.15      303.11     14.38 o 
  -1  -2  10     1658.04     1648.16     29.10 o 
   0  -2  10     3062.14     3216.08     63.53 o 
   1  -2  10       21.33        8.69      7.25 o 
   2  -2  10     1264.39     1273.90     89.93 o 
   3  -2  10      167.66      159.83     23.01 o 
   4  -2  10     8117.25     8676.28    224.46 o 
   5  -2  10        2.80       -2.01      9.47 o 
   6  -2  10      403.24      410.10     30.76 o 
   7  -2  10      162.70      190.08     26.50 o 
   8  -2  10      199.60      185.52     41.07 o 
 -11  -1  10      105.91      125.37     25.81 o 
 -10  -1  10      226.79      206.17     28.04 o 
  -9  -1  10      558.35      526.14     37.01 o 
  -8  -1  10        5.09        1.84     11.19 o 
  -7  -1  10      763.82      671.70     36.05 o 
  -6  -1  10     1038.45     1051.12     41.30 o 
  -5  -1  10      465.30      461.68     19.23 o 
  -4  -1  10      803.99      732.76     22.86 o 
  -3  -1  10      165.27      142.90     11.35 o 
  -2  -1  10     1564.75     1509.84     41.77 o 
  -1  -1  10      458.35      475.02     16.40 o 
   0  -1  10      111.78       73.33     12.26 o 
   1  -1  10        4.55        5.38      6.75 o 
   2  -1  10       22.58       12.42      7.46 o 
   3  -1  10      273.52      284.56     23.39 o 
   4  -1  10       22.71       15.61     10.69 o 
   5  -1  10      224.96      240.83     25.75 o 
   6  -1  10       16.58       12.70     12.26 o 
   7  -1  10       29.13       26.40     15.93 o 
   8  -1  10      737.80      686.13     70.10 o 
 -11   0  10      132.14      116.52     24.84 o 
 -10   0  10      189.09      185.18     27.42 o 
  -9   0  10     1429.20     1566.96     61.43 o 
  -8   0  10      100.78       83.95     17.02 o 
  -7   0  10      384.87      382.67     27.28 o 
  -6   0  10      347.90      301.11     16.64 o 
  -5   0  10     2929.98     3124.89     49.45 o 
  -4   0  10     1816.48     1733.65     35.88 o 
  -3   0  10     2377.82     2682.12     43.60 o 
  -2   0  10     6964.61     7301.31    292.30 o 
  -1   0  10     1243.93     1125.54     38.81 o 
   0   0  10     2367.39     2250.12     52.03 o 
   1   0  10      882.90      861.71     35.78 o 
   2   0  10      962.10      940.38     38.55 o 
   3   0  10        1.61        7.06      8.75 o 
   4   0  10       18.04       15.78     10.20 o 
   5   0  10      149.01      105.70     19.01 o 
   6   0  10      602.88      553.46     52.75 o 
   7   0  10     1987.32     2044.94    108.34 o 
   8   0  10      172.78      150.82     39.65 o 
 -11   1  10      100.09       92.53     22.68 o 
 -10   1  10      481.45      436.93     35.59 o 
  -9   1  10      276.57      234.10     27.04 o 
  -8   1  10      248.88      261.65     24.69 o 
  -7   1  10      162.27      105.38     12.07 o 
  -6   1  10     1002.36      978.56     29.23 o 
  -5   1  10     3627.91     3866.18     65.44 o 
  -4   1  10     2404.75     2416.99     45.49 o 
  -3   1  10        4.25       -1.30      4.55 o 
  -2   1  10       21.16       13.60      5.51 o 
  -1   1  10     4587.04     4908.61    188.47 o 
   0   1  10        8.73        1.47      4.46 o 
   1   1  10      128.84       91.35     10.68 o 
   2   1  10      909.62      873.58     38.55 o 
   3   1  10     1591.60     1621.38     74.35 o 
   4   1  10        2.73       -1.96      9.68 o 
   5   1  10      664.99      687.09     39.11 o 
   6   1  10      561.12      596.29     39.11 o 
   7   1  10        2.61       -2.12     22.66 o 
 -12   2  10        9.57        6.64     19.95 o 
 -11   2  10       33.92       23.82     17.27 o 
 -10   2  10      146.36      145.80     23.97 o 
  -9   2  10      513.52      527.59     36.17 o 
  -8   2  10       79.91       58.33     14.61 o 
  -7   2  10     1505.86     1510.13     38.28 o 
  -6   2  10      365.07      351.65     18.81 o 
  -5   2  10     1994.91     2173.08     42.79 o 
  -4   2  10     3112.14     3237.32     67.94 o 
  -3   2  10       22.05       14.87      6.21 o 
  -2   2  10     7735.15     8484.26     78.44 o 
  -1   2  10      625.14      599.82     20.66 o 
   0   2  10     1179.30     1175.58     38.18 o 
   1   2  10      444.31      398.86     18.02 o 
   2   2  10      830.40      763.01     24.81 o 
   3   2  10     1765.43     1876.00    106.21 o 
   4   2  10      965.47      999.83     65.14 o 
   5   2  10     2647.08     2668.02     76.62 o 
   6   2  10        8.71        4.25     17.70 o 
   7   2  10      786.83      815.00     72.22 o 
 -12   3  10        0.31      -10.88     17.94 o 
 -11   3  10        0.85       -9.81     14.76 o 
 -10   3  10       33.61       26.36     15.50 o 
  -9   3  10       61.98       60.52     16.94 o 
  -8   3  10     1278.76     1347.10     38.21 o 
  -7   3  10      350.80      317.44     18.99 o 
  -6   3  10        1.71        3.31      6.24 o 
  -5   3  10      705.30      748.73     25.72 o 
  -4   3  10      148.33      141.93     13.05 o 
  -3   3  10      624.03      651.34     23.15 o 
  -2   3  10      589.29      535.35     20.67 o 
  -1   3  10     3121.76     3215.85    109.42 o 
   0   3  10      788.34      726.04     24.52 o 
   1   3  10      168.17      134.78     13.00 o 
   2   3  10     1699.57     1766.33     47.99 o 
   3   3  10       61.00       52.01     20.18 o 
   4   3  10     1821.69     1849.94     63.22 o 
   5   3  10        3.76       13.40     13.26 o 
   6   3  10      144.81      109.75     31.86 o 
 -12   4  10       56.86       50.27     29.03 o 
 -11   4  10      635.73      704.54     69.39 o 
 -10   4  10       43.44       36.70     16.00 o 
  -9   4  10      447.48      446.88     31.97 o 
  -8   4  10      412.07      425.49     22.55 o 
  -7   4  10     1458.37     1529.06     39.68 o 
  -6   4  10      790.95      834.97     28.60 o 
  -5   4  10       10.55       10.17      6.60 o 
  -4   4  10      340.61      323.81     17.27 o 
  -3   4  10        0.31        3.94      5.73 o 
  -2   4  10        9.04        7.42      6.10 o 
  -1   4  10       73.50       52.15      8.78 o 
   0   4  10      511.67      494.74     30.59 o 
   1   4  10     3613.19     4016.44     61.77 o 
   2   4  10      472.19      423.56     40.01 o 
   3   4  10     1161.24     1232.95     50.82 o 
   4   4  10        7.89        0.04     12.70 o 
   5   4  10      585.54      679.76     63.37 o 
   6   4  10      476.51      441.84     60.19 o 
 -12   5  10      131.40      189.77     45.32 o 
 -11   5  10      109.20      149.41     39.65 o 
 -10   5  10      227.23      259.87     46.03 o 
  -9   5  10      152.49      154.63     29.39 o 
  -8   5  10      421.42      368.05     28.58 o 
  -7   5  10      666.87      681.66     27.35 o 
  -6   5  10       31.13       13.94      7.57 o 
  -5   5  10       39.30       21.47      7.71 o 
  -4   5  10       23.57       15.66      7.03 o 
  -3   5  10     1516.32     1570.67     36.41 o 
  -2   5  10      364.61      327.24     17.60 o 
  -1   5  10      306.32      256.37     17.02 o 
   0   5  10     1009.65     1100.53     34.84 o 
   1   5  10      273.44      233.58     18.10 o 
   2   5  10      675.86      704.49     38.04 o 
   3   5  10      287.75      296.44     29.26 o 
   4   5  10      345.70      350.08     33.27 o 
   5   5  10      286.96      306.60     50.27 o 
 -12   6  10       72.00       70.10     37.53 o 
 -11   6  10       24.07       27.62     26.91 o 
 -10   6  10       19.17       11.33     22.66 o 
  -9   6  10       84.40       52.22     17.01 o 
  -8   6  10     2233.54     2359.48    169.23 o 
  -7   6  10       11.97        5.16     10.48 o 
  -6   6  10      105.16      110.71     17.77 o 
  -5   6  10        7.05        7.08      9.47 o 
  -4   6  10     2009.81     1964.12     47.54 o 
  -3   6  10     2147.58     2254.65     44.69 o 
  -2   6  10      407.37      369.65     19.50 o 
  -1   6  10      906.87      911.05     30.49 o 
   0   6  10     1197.23     1073.64     34.36 o 
   1   6  10      822.91      930.73     45.66 o 
   2   6  10      266.92      265.90     54.52 o 
   3   6  10      258.63      251.55     35.05 o 
   4   6  10      200.46      177.77     27.26 o 
   5   6  10       68.75       67.27     31.16 o 
 -11   7  10      119.19      140.20     41.07 o 
 -10   7  10       36.71       48.15     28.32 o 
  -9   7  10      881.59      838.95     45.04 o 
  -8   7  10      208.08      203.90     25.03 o 
  -7   7  10     1494.47     1451.47     55.69 o 
  -6   7  10      202.88      174.22     23.37 o 
  -5   7  10      543.93      517.26     33.05 o 
  -4   7  10      866.23      941.95     42.79 o 
  -3   7  10      226.87      193.86     22.38 o 
  -2   7  10     2761.15     3003.04     74.07 o 
  -1   7  10      117.16      113.82     14.14 o 
   0   7  10      502.14      462.13     24.63 o 
   1   7  10       53.05       40.34     11.63 o 
   2   7  10      592.25      584.38     37.50 o 
   3   7  10      248.39      244.43     29.49 o 
   4   7  10        7.88        7.08     25.49 o 
 -11   8  10      150.08      115.42     38.94 o 
 -10   8  10      181.10      144.59     25.98 o 
  -9   8  10      289.81      308.65     34.70 o 
  -8   8  10      784.57      779.89     44.56 o 
  -7   8  10      273.14      252.32     28.21 o 
  -6   8  10      594.84      494.22     34.04 o 
  -5   8  10     5719.62     5856.99    214.55 o 
  -4   8  10      676.66      600.72     36.30 o 
  -3   8  10     1344.17     1299.19     51.54 o 
  -2   8  10       88.71       82.78     16.83 o 
  -1   8  10      215.27      244.19     27.26 o 
   0   8  10     1912.88     2099.16    153.65 o 
   1   8  10       94.69       74.73     19.15 o 
   2   8  10       29.00       23.37     23.37 o 
 -11   9  10      271.95      309.43     53.81 o 
 -10   9  10      281.17      259.12     32.44 o 
  -9   9  10      104.67       91.85     21.53 o 
  -8   9  10      283.96      280.34     45.67 o 
  -7   9  10     1162.97     1203.77     54.69 o 
  -6   9  10      238.91      206.46     25.81 o 
  -5   9  10      299.61      287.53     28.99 o 
  -4   9  10     1448.72     1406.34     56.33 o 
  -3   9  10      320.04      275.58     37.88 o 
  -2   9  10       60.47       53.79     16.50 o 
  -1   9  10     1069.65     1218.59     87.09 o 
   0   9  10      289.82      286.45     31.22 o 
   1   9  10      331.47      343.12     34.54 o 
   2   9  10        0.37       -4.25     24.07 o 
 -10  10  10      189.34      166.75     29.43 o 
  -9  10  10     1572.13     1743.79     71.34 o 
  -8  10  10        0.06        2.28     14.46 o 
  -7  10  10      106.25       96.96     21.01 o 
  -6  10  10        3.49        5.15     12.25 o 
  -5  10  10      407.25      451.23     35.27 o 
  -4  10  10      999.96     1033.75     51.56 o 
  -3  10  10        8.79        0.71     12.02 o 
  -2  10  10      604.28      628.59     41.06 o 
  -1  10  10       39.36       35.47     16.50 o 
   0  10  10     1024.55     1161.87     57.92 o 
   1  10  10        2.78        2.12     24.07 o 
 -10  11  10      349.01      408.54     48.15 o 
  -9  11  10      142.97      111.87     25.78 o 
  -8  11  10      914.57     1040.34     56.55 o 
  -7  11  10       66.85       63.77     19.27 o 
  -6  11  10      141.44      135.29     25.25 o 
  -5  11  10       39.02       27.72     16.13 o 
  -4  11  10      447.01      404.38     36.68 o 
  -3  11  10      825.68      934.59     51.00 o 
  -2  11  10       11.18        6.02     16.52 o 
  -1  11  10      125.30      127.11     26.78 o 
   0  11  10        2.55       -2.19     18.15 o 
  -9  12  10      551.00      561.95     45.57 o 
  -8  12  10       94.59       84.30     24.28 o 
  -7  12  10        1.81       -1.06     16.02 o 
  -6  12  10      277.56      315.53     36.28 o 
  -5  12  10      583.56      638.88     45.29 o 
  -4  12  10      293.69      359.46     37.80 o 
  -3  12  10      103.10       83.76     23.25 o 
  -2  12  10      351.42      398.80     39.54 o 
  -1  12  10       86.47       92.85     24.97 o 
  -7  13  10       37.47       23.37     18.53 o 
  -6  13  10        6.42       -1.12     16.94 o 
  -5  13  10       87.26       88.51     24.53 o 
  -4  13  10        0.90      -12.79     16.94 o 
  -3  13  10      277.85      336.38     39.54 o 
   1 -15  11      614.12      667.72     65.85 o 
   2 -15  11      368.11      359.71     53.11 o 
   3 -15  11      212.92      296.69     50.27 o 
  -2 -14  11      272.90      307.31     52.40 o 
  -1 -14  11       11.35      -11.33     23.37 o 
   0 -14  11      193.65      163.57     39.65 o 
   1 -14  11      269.35      269.88     30.76 o 
   2 -14  11      583.63      640.81     60.90 o 
   3 -14  11       18.75       31.86     24.07 o 
   4 -14  11      330.58      378.13     39.30 o 
   5 -14  11      142.12      116.13     36.82 o 
  -3 -13  11       59.12       37.48     19.27 o 
  -2 -13  11      198.87      221.63     42.48 o 
  -1 -13  11      402.00      405.02     48.86 o 
   0 -13  11      142.61      155.54     24.69 o 
   1 -13  11      636.15      672.51     41.29 o 
   2 -13  11        0.06      -11.33     18.41 o 
   3 -13  11      185.96      140.20     33.99 o 
   4 -13  11       98.96       95.59     32.57 o 
   5 -13  11      592.42      537.43     59.48 o 
   6 -13  11      511.06      453.17     63.02 o 
  -4 -12  11      191.32      156.90     27.99 o 
  -3 -12  11       63.85       44.62     18.77 o 
  -2 -12  11      350.18      321.96     32.53 o 
  -1 -12  11       15.33       11.50     14.76 o 
   0 -12  11     2511.27     2886.04     62.78 o 
   1 -12  11        1.43       -3.61     10.49 o 
   2 -12  11      309.64      392.28     46.03 o 
   3 -12  11       64.38       56.65     24.07 o 
   4 -12  11      526.30      487.16     55.23 o 
   5 -12  11     1668.26     1593.18     97.72 o 
   6 -12  11      329.02      245.70     47.44 o 
   7 -12  11      210.21      150.11     42.48 o 
  -5 -11  11       40.05       34.69     18.44 o 
  -4 -11  11      585.81      605.27     40.80 o 
  -3 -11  11       68.16       77.18     18.51 o 
  -2 -11  11      190.98      202.79     25.52 o 
  -1 -11  11     1514.01     1637.29     39.71 o 
   0 -11  11       27.83       11.24     10.58 o 
   1 -11  11      239.79      241.52     32.56 o 
   2 -11  11      599.49      595.43     36.01 o 
   3 -11  11       90.35       69.29     17.50 o 
   4 -11  11     1046.72     1069.74     52.75 o 
   5 -11  11       51.49       15.58     22.66 o 
   6 -11  11      387.31      379.53     52.40 o 
   7 -11  11        2.38       -5.66     24.07 o 
  -6 -10  11      105.20      109.86     24.25 o 
  -5 -10  11      609.07      576.31     40.55 o 
  -4 -10  11      365.15      340.98     31.27 o 
  -3 -10  11        6.38        2.35     11.76 o 
  -2 -10  11      287.49      285.93     26.91 o 
  -1 -10  11      358.22      326.56     21.32 o 
   0 -10  11      677.36      711.62     29.80 o 
   1 -10  11     4175.15     4671.26     73.45 o 
   2 -10  11      561.76      613.19     35.54 o 
   3 -10  11     1395.05     1430.85     54.91 o 
   4 -10  11      348.24      323.73     31.35 o 
   5 -10  11       25.36       25.60     14.21 o 
   6 -10  11        6.30        1.97     13.76 o 
   7 -10  11      181.76      203.57     29.03 o 
   8 -10  11      447.65      499.91     60.90 o 
  -7  -9  11       53.65       53.35     19.73 o 
  -6  -9  11      214.09      176.66     26.78 o 
  -5  -9  11      416.24      462.02     35.04 o 
  -4  -9  11      500.66      516.29     34.80 o 
  -3  -9  11      325.20      302.44     27.62 o 
  -2  -9  11     1233.70     1244.74     37.84 o 
  -1  -9  11     1059.97     1089.57     34.76 o 
   0  -9  11     1250.67     1362.97     32.53 o 
   1  -9  11      287.95      278.43     19.26 o 
   2  -9  11     1007.31     1054.67     45.05 o 
   3  -9  11      329.12      302.75     26.62 o 
   4  -9  11     1008.10     1029.11     46.99 o 
   5  -9  11       67.15       46.97     15.77 o 
   6  -9  11      320.32      278.26     31.86 o 
   7  -9  11      267.96      282.48     33.03 o 
   8  -9  11      797.61      827.93     51.30 o 
  -8  -8  11       61.87       37.88     20.03 o 
  -7  -8  11        4.44        4.60     14.52 o 
  -6  -8  11      935.91      994.24     50.30 o 
  -5  -8  11       62.09       35.76     15.02 o 
  -4  -8  11     1253.40     1319.02     52.23 o 
  -3  -8  11      214.30      219.00     23.52 o 
  -2  -8  11     2746.25     2958.53     86.03 o 
  -1  -8  11      468.66      455.84     22.23 o 
   0  -8  11       76.69       60.42     10.29 o 
   1  -8  11        1.26        2.81      6.78 o 
   2  -8  11      298.05      274.48     23.53 o 
   3  -8  11      194.52      217.30     23.78 o 
   4  -8  11     1062.67     1105.73     48.50 o 
   5  -8  11      119.76       87.52     18.53 o 
   6  -8  11      815.80      891.33     47.22 o 
   7  -8  11      726.54      749.14     45.49 o 
   8  -8  11      186.56      174.75     28.33 o 
  -8  -7  11      161.60      128.41     25.91 o 
  -7  -7  11      270.09      289.75     32.03 o 
  -6  -7  11       11.23        5.47     12.49 o 
  -5  -7  11     1702.45     1771.84     60.53 o 
  -4  -7  11      507.40      494.92     31.53 o 
  -3  -7  11      156.92      128.87     15.19 o 
  -2  -7  11     1254.91     1253.46     34.53 o 
  -1  -7  11     1029.88     1082.56     31.69 o 
   0  -7  11     1385.42     1412.83     34.58 o 
   1  -7  11      113.68       93.63     15.72 o 
   2  -7  11      179.27      158.34     33.99 o 
   3  -7  11      517.64      420.83     28.99 o 
   4  -7  11        7.89        3.16      9.25 o 
   5  -7  11      117.39      113.22     19.23 o 
   6  -7  11      232.02      216.33     27.02 o 
   7  -7  11     1388.05     1471.75     62.09 o 
   8  -7  11      283.00      324.86     37.05 o 
  -9  -6  11        0.05        3.24     17.50 o 
  -8  -6  11      597.43      611.47     43.81 o 
  -7  -6  11        7.57        3.38     12.76 o 
  -6  -6  11      563.90      554.33     35.73 o 
  -5  -6  11     1545.74     1641.99     56.52 o 
  -4  -6  11       11.69        7.38      8.75 o 
  -3  -6  11      627.17      639.73     24.62 o 
  -2  -6  11       46.09       34.53      8.32 o 
  -1  -6  11     1968.40     2005.78     53.19 o 
   0  -6  11      260.72      209.78     14.06 o 
   1  -6  11      358.04      324.11     23.28 o 
   2  -6  11      659.47      699.87     34.04 o 
   3  -6  11      378.85      308.69     24.28 o 
   4  -6  11      109.77       73.56     15.77 o 
   5  -6  11        1.67       -1.11     10.18 o 
   6  -6  11      158.01      158.21     23.52 o 
   7  -6  11       14.11       13.30     15.26 o 
   8  -6  11       80.86       89.34     22.97 o 
  -9  -5  11      321.43      310.59     34.54 o 
  -8  -5  11      399.10      397.66     37.01 o 
  -7  -5  11      249.63      261.12     28.92 o 
  -6  -5  11      981.20     1041.34     46.30 o 
  -5  -5  11        1.43        2.91      8.97 o 
  -4  -5  11      768.93      779.14     34.32 o 
  -3  -5  11      272.77      232.62     14.38 o 
  -2  -5  11      796.81      737.48     24.14 o 
  -1  -5  11      291.14      302.62     15.24 o 
   0  -5  11      360.26      334.54     16.26 o 
   1  -5  11     2444.45     2445.58     94.17 o 
   2  -5  11        4.02        4.98      7.75 o 
   3  -5  11      233.75      247.75     22.97 o 
   4  -5  11      338.78      341.56     26.70 o 
   5  -5  11      421.64      410.09     30.76 o 
   6  -5  11       53.51       54.07     16.50 o 
   7  -5  11       17.56        7.07     14.26 o 
   8  -5  11        1.15        4.07     16.43 o 
 -10  -4  11       22.58       15.22     20.03 o 
  -9  -4  11     1149.62     1320.06     62.76 o 
  -8  -4  11       67.32       62.19     17.94 o 
  -7  -4  11     1641.29     1684.36     87.45 o 
  -6  -4  11      208.64      191.91     22.97 o 
  -5  -4  11        7.27        5.58      7.82 o 
  -4  -4  11        0.30       -0.64      5.51 o 
  -3  -4  11      243.54      209.38     13.67 o 
  -2  -4  11     1275.37     1235.13     29.73 o 
  -1  -4  11      947.66      978.44     24.89 o 
   0  -4  11     4428.94     4990.52    148.69 o 
   1  -4  11     1058.36     1063.75     40.02 o 
   2  -4  11     2291.60     2285.68    116.13 o 
   3  -4  11      491.59      448.11     28.53 o 
   4  -4  11      253.55      257.73     25.10 o 
   5  -4  11       35.28       25.78     12.76 o 
   6  -4  11       57.60       39.94     18.41 o 
   7  -4  11       18.58       23.01     14.52 o 
   8  -4  11        1.82        0.20     17.00 o 
 -10  -3  11      115.74      106.81     24.97 o 
  -9  -3  11        1.72        3.26     15.00 o 
  -8  -3  11      545.78      573.57     38.30 o 
  -7  -3  11       53.71       36.93     14.21 o 
  -6  -3  11      338.19      356.19     27.02 o 
  -5  -3  11     1272.02     1232.36     34.81 o 
  -4  -3  11     1267.58     1223.11     57.85 o 
  -3  -3  11      843.50      821.84     24.73 o 
  -2  -3  11     1382.82     1462.93     49.73 o 
  -1  -3  11     1004.52      928.30     23.34 o 
   0  -3  11        6.19        9.21      7.01 o 
   1  -3  11     3644.70     3490.97     77.18 o 
   2  -3  11      356.60      326.28     23.52 o 
   3  -3  11     1718.91     1761.38     55.83 o 
   4  -3  11     2125.18     2292.00     66.31 o 
   5  -3  11      485.41      488.67     32.50 o 
   6  -3  11      707.88      758.63     45.67 o 
   7  -3  11      669.25      632.47     41.25 o 
   8  -3  11      750.10      911.34     56.65 o 
 -11  -2  11        2.82       -2.94     19.01 o 
 -10  -2  11       50.87       24.31     16.72 o 
  -9  -2  11      411.23      492.44     37.80 o 
  -8  -2  11        0.41       -4.33     10.98 o 
  -7  -2  11        0.81       -1.05     10.25 o 
  -6  -2  11      303.47      313.99     24.52 o 
  -5  -2  11     2686.74     2800.34     46.72 o 
  -4  -2  11     1334.34     1401.88     32.93 o 
  -3  -2  11     1483.17     1571.24     38.05 o 
  -2  -2  11      450.16      419.06     17.19 o 
  -1  -2  11      990.19     1122.00     36.81 o 
   0  -2  11      343.04      293.40     21.27 o 
   1  -2  11      156.60      147.91     17.00 o 
   2  -2  11      547.58      527.60     30.26 o 
   3  -2  11     2224.77     2277.98     70.81 o 
   4  -2  11     1262.01     1238.56     49.27 o 
   5  -2  11      684.45      697.03     39.52 o 
   6  -2  11      105.68       86.67     19.01 o 
   7  -2  11      718.61      795.72     46.67 o 
   8  -2  11       76.19       88.51     33.28 o 
 -11  -1  11       50.20       27.18     20.01 o 
 -10  -1  11       91.91       88.07     22.46 o 
  -9  -1  11        3.03        5.66     13.49 o 
  -8  -1  11       28.86       22.50     12.99 o 
  -7  -1  11      135.04       93.42     16.72 o 
  -6  -1  11      929.08      930.08     28.00 o 
  -5  -1  11      254.73      242.93     15.31 o 
  -4  -1  11      735.78      738.61     24.35 o 
  -3  -1  11     1539.94     1718.89     35.64 o 
  -2  -1  11     1150.34     1165.13     37.31 o 
  -1  -1  11     3541.59     3817.97     71.09 o 
   0  -1  11      391.72      366.58     23.53 o 
   1  -1  11       12.10        3.49      6.96 o 
   2  -1  11      394.11      396.43     26.28 o 
   3  -1  11     1095.81     1077.48     44.26 o 
   4  -1  11      434.34      427.49     39.30 o 
   5  -1  11       16.42        3.15     10.69 o 
   6  -1  11     1041.72     1134.17     52.73 o 
   7  -1  11      332.90      331.38     34.34 o 
 -11   0  11     1006.73     1125.45     59.25 o 
 -10   0  11        4.81       12.21     16.50 o 
  -9   0  11      247.17      256.74     29.29 o 
  -8   0  11       79.76       66.31     15.30 o 
  -7   0  11     1239.89     1166.14     47.03 o 
  -6   0  11      181.77      136.65     13.50 o 
  -5   0  11      465.78      433.83     20.22 o 
  -4   0  11      510.04      537.03     21.73 o 
  -3   0  11        0.20        0.22      5.03 o 
  -2   0  11     3582.23     3890.69    160.17 o 
  -1   0  11     2387.68     2522.48     66.19 o 
   0   0  11      346.12      286.57     27.97 o 
   1   0  11      304.58      293.72     22.89 o 
   2   0  11        1.19       -0.07      7.25 o 
   3   0  11      262.33      239.67     24.02 o 
   4   0  11        1.72       -1.49      9.47 o 
   5   0  11     2513.06     2663.41     76.98 o 
   6   0  11      689.88      709.23     42.84 o 
   7   0  11       45.95       43.19     29.74 o 
 -11   1  11        2.54        3.50     17.14 o 
 -10   1  11      343.07      360.79     33.73 o 
  -9   1  11      578.66      522.91     36.46 o 
  -8   1  11      384.78      371.15     28.53 o 
  -7   1  11      374.57      324.48     18.81 o 
  -6   1  11      130.53      112.35     20.97 o 
  -5   1  11      227.81      213.32     14.99 o 
  -4   1  11        0.19        2.71      5.51 o 
  -3   1  11     3318.69     3715.25    112.97 o 
  -2   1  11       46.32       42.27      7.54 o 
  -1   1  11      262.80      241.26     13.63 o 
   0   1  11     2999.14     2959.27     65.57 o 
   1   1  11      215.02      212.13     21.51 o 
   2   1  11       38.42       42.20     12.49 o 
   3   1  11       14.85       12.75     10.01 o 
   4   1  11     1463.29     1462.87     78.60 o 
   5   1  11        0.99       11.76     13.26 o 
   6   1  11        1.29        1.02     14.61 o 
   7   1  11      687.05      781.01     75.06 o 
 -11   2  11      584.42      617.94     44.76 o 
 -10   2  11      665.24      739.04     45.06 o 
  -9   2  11      223.48      228.46     26.62 o 
  -8   2  11     1300.03     1321.21     51.81 o 
  -7   2  11      294.65      256.44     17.73 o 
  -6   2  11      713.87      747.03     27.48 o 
  -5   2  11        1.61        5.46      6.47 o 
  -4   2  11     2985.52     3090.10     51.72 o 
  -3   2  11     1489.57     1581.09     35.91 o 
  -2   2  11     1379.07     1358.68     37.75 o 
  -1   2  11     3894.72     4289.01    121.54 o 
   0   2  11     1011.09     1092.10     32.93 o 
   1   2  11     1893.20     1825.07     55.24 o 
   2   2  11      501.40      470.62     30.26 o 
   3   2  11      393.00      395.93     29.03 o 
   4   2  11        8.98        8.17     11.69 o 
   5   2  11      293.73      347.99     31.75 o 
   6   2  11       62.34       50.27     25.49 o 
 -12   3  11      170.19      140.91     42.48 o 
 -11   3  11      127.51      174.16     28.63 o 
 -10   3  11       53.44       27.85     15.99 o 
  -9   3  11     1037.46     1043.92     48.58 o 
  -8   3  11       32.74       11.92      8.83 o 
  -7   3  11      903.52      981.94     35.59 o 
  -6   3  11     1219.74     1235.04     49.44 o 
  -5   3  11      246.14      182.33     15.33 o 
  -4   3  11        0.63        0.65      5.63 o 
  -3   3  11       36.36       20.36      7.36 o 
  -2   3  11     4107.84     4228.36     59.09 o 
  -1   3  11      227.41      212.20     14.81 o 
   0   3  11       93.34       87.68     11.15 o 
   1   3  11      399.27      414.85     27.99 o 
   2   3  11       16.93        9.21     10.01 o 
   3   3  11     1797.88     1899.42     64.08 o 
   4   3  11       11.57        8.00     12.70 o 
   5   3  11      365.10      357.45     32.82 o 
   6   3  11       13.67        4.25     22.66 o 
 -12   4  11      341.36      354.75     60.19 o 
 -11   4  11      136.81      109.04     36.82 o 
 -10   4  11       52.19       50.98     27.62 o 
  -9   4  11      237.99      237.41     26.52 o 
  -8   4  11     1177.33     1316.63     39.33 o 
  -7   4  11     1840.63     2026.60     47.20 o 
  -6   4  11     2117.84     2231.19     91.45 o 
  -5   4  11      163.19      133.02     13.73 o 
  -4   4  11      152.37      100.92     11.97 o 
  -3   4  11     1497.50     1569.17     37.72 o 
  -2   4  11        4.11        4.69      6.10 o 
  -1   4  11      885.35      861.79     28.86 o 
   0   4  11      190.28      196.38     17.92 o 
   1   4  11      363.72      339.10     44.96 o 
   2   4  11     1062.13     1084.93     47.30 o 
   3   4  11     1420.92     1466.70     61.96 o 
   4   4  11      358.75      348.24     33.57 o 
   5   4  11        8.88      -16.29     20.53 o 
 -12   5  11        0.82        0.00     26.91 o 
 -11   5  11      161.15      193.31     43.19 o 
 -10   5  11       49.01       25.49     24.78 o 
  -9   5  11       37.03       48.15     26.20 o 
  -8   5  11      287.32      302.95     28.02 o 
  -7   5  11     1194.07     1221.90     48.66 o 
  -6   5  11       49.45       15.01      8.46 o 
  -5   5  11      170.52      132.47     13.53 o 
  -4   5  11     1889.76     1998.13     61.07 o 
  -3   5  11      699.84      671.54     25.50 o 
  -2   5  11      105.51       81.83     11.41 o 
  -1   5  11      889.74     1023.04     32.45 o 
   0   5  11      208.46      157.04     23.40 o 
   1   5  11     1322.20     1325.45     55.94 o 
   2   5  11       47.48       37.09     14.42 o 
   3   5  11      444.90      540.87     37.51 o 
   4   5  11       23.02        7.15     15.50 o 
   5   5  11      340.34      257.74     47.44 o 
 -11   6  11       31.79       33.99     29.74 o 
 -10   6  11        9.87       10.62     21.95 o 
  -9   6  11        5.08       10.94     13.95 o 
  -8   6  11      369.02      351.47     31.86 o 
  -7   6  11      176.89      141.72     20.89 o 
  -6   6  11      575.89      499.30     32.29 o 
  -5   6  11     1817.84     1887.10     71.87 o 
  -4   6  11     3187.64     3432.86    107.98 o 
  -3   6  11      709.81      667.59     25.86 o 
  -2   6  11      127.28      111.74     13.70 o 
  -1   6  11      490.99      431.52     24.10 o 
   0   6  11     1496.95     1626.00     43.77 o 
   1   6  11       18.86       11.79     11.48 o 
   2   6  11      490.08      480.48     34.77 o 
   3   6  11      687.73      726.38     56.65 o 
   4   6  11      526.49      468.04     53.81 o 
 -11   7  11       24.70       38.24     29.03 o 
 -10   7  11      228.39      201.80     42.48 o 
  -9   7  11      206.30      174.49     25.85 o 
  -8   7  11      920.45      963.82     47.99 o 
  -7   7  11      133.12       65.24     18.06 o 
  -6   7  11     2923.30     2974.43     82.49 o 
  -5   7  11      819.77      819.34     41.30 o 
  -4   7  11      525.90      554.00     34.50 o 
  -3   7  11     1055.20      996.53     62.67 o 
  -2   7  11      691.39      674.72     37.39 o 
  -1   7  11     2831.04     3011.25     77.42 o 
   0   7  11        3.75        1.60      9.58 o 
   1   7  11      238.73      229.46     26.82 o 
   2   7  11      216.29      180.96     26.02 o 
   3   7  11      351.46      392.72     36.04 o 
   4   7  11      491.93      511.94     56.65 o 
 -11   8  11      183.04      125.33     39.65 o 
 -10   8  11      118.28      103.41     23.97 o 
  -9   8  11      430.59      393.53     35.05 o 
  -8   8  11        3.90        1.89     13.71 o 
  -7   8  11      747.53      718.95     42.34 o 
  -6   8  11       22.75       16.12     12.40 o 
  -5   8  11       90.11       57.78     16.50 o 
  -4   8  11     1135.49     1261.35     53.07 o 
  -3   8  11      177.33      155.02     22.18 o 
  -2   8  11      401.16      408.86     31.35 o 
  -1   8  11       46.88       33.28     16.02 o 
   0   8  11      350.14      371.95     33.87 o 
   1   8  11      129.34      109.04     33.28 o 
   2   8  11      584.91      619.57     60.90 o 
 -11   9  11       11.79       10.62     24.78 o 
 -10   9  11      363.44      377.28     49.21 o 
  -9   9  11        0.31       15.36     16.50 o 
  -8   9  11      518.03      587.38     41.70 o 
  -7   9  11       10.08       11.29     14.21 o 
  -6   9  11      505.70      546.25     38.04 o 
  -5   9  11      667.60      603.97     39.52 o 
  -4   9  11        0.19        6.61     11.69 o 
  -3   9  11      331.54      372.77     33.00 o 
  -2   9  11      107.48       92.16     20.05 o 
  -1   9  11       42.10       61.70     18.51 o 
   0   9  11      125.70      114.33     23.25 o 
   1   9  11      191.00      232.96     46.03 o 
   2   9  11      446.18      502.03     58.06 o 
 -10  10  11       91.78       83.90     25.28 o 
  -9  10  11      253.43      260.97     33.46 o 
  -8  10  11       85.72       82.42     21.51 o 
  -7  10  11      819.19      816.51     48.56 o 
  -6  10  11      430.39      421.56     35.55 o 
  -5  10  11       25.18       19.19     14.80 o 
  -4  10  11      510.53      550.20     38.54 o 
  -3  10  11      414.61      407.45     35.99 o 
  -2  10  11       58.06       62.31     18.53 o 
  -1  10  11      591.00      641.53     61.96 o 
   0  10  11      218.81      209.59     44.61 o 
   1  10  11      936.11     1150.63     88.51 o 
  -9  11  11      232.53      226.99     32.77 o 
  -8  11  11        4.31       13.89     17.01 o 
  -7  11  11      337.30      346.31     37.24 o 
  -6  11  11       52.27       53.33     18.95 o 
  -5  11  11      346.91      365.45     36.51 o 
  -4  11  11      317.37      320.15     34.50 o 
  -3  11  11       67.59       42.57     18.20 o 
  -2  11  11      721.85      871.83     52.01 o 
  -1  11  11       16.01       10.82     18.27 o 
  -8  12  11      993.27     1058.28     60.33 o 
  -7  12  11      210.34      195.12     30.72 o 
  -6  12  11      315.37      313.73     36.74 o 
  -5  12  11      129.86      107.47     25.03 o 
  -4  12  11     1488.98     1576.69     70.08 o 
  -3  12  11      405.78      435.96     42.02 o 
  -2  12  11        8.33       -1.47     18.73 o 
  -1 -14  12        1.89        8.50     26.20 o 
   1 -14  12      120.47      121.08     34.70 o 
   2 -14  12      195.19      231.54     43.90 o 
   3 -14  12      153.89      125.33     38.24 o 
   4 -14  12        6.19        7.08     25.49 o 
  -3 -13  12      313.82      299.85     43.19 o 
  -2 -13  12      158.20      146.68     26.28 o 
  -1 -13  12       13.23       14.16     16.02 o 
   0 -13  12      206.31      183.39     37.53 o 
   1 -13  12      807.51      852.43     47.06 o 
   2 -13  12     1379.82     1465.73     89.22 o 
   3 -13  12       75.36       46.73     28.32 o 
   4 -13  12     1170.55     1290.13     88.51 o 
   5 -13  12      327.55      290.31     50.98 o 
  -4 -12  12      252.47      266.87     34.34 o 
  -3 -12  12       18.81        7.37     16.63 o 
  -2 -12  12       21.96       22.29     16.22 o 
  -1 -12  12      247.58      290.67     31.16 o 
   0 -12  12       32.05       29.08     14.92 o 
   1 -12  12       38.28       31.86     16.52 o 
   2 -12  12       11.99        9.21     20.53 o 
   3 -12  12      331.40      362.54     50.27 o 
   4 -12  12      497.65      415.64     50.98 o 
   5 -12  12       70.84       55.94     28.32 o 
   6 -12  12      128.36      150.11     37.53 o 
  -5 -11  12      475.89      482.78     39.55 o 
  -4 -11  12       27.37       19.94     17.00 o 
  -3 -11  12      276.94      307.03     32.22 o 
  -2 -11  12      142.56      150.91     22.53 o 
  -1 -11  12       37.74       16.48     10.73 o 
   0 -11  12     2108.75     2305.19     68.59 o 
   1 -11  12       35.29       28.12     13.99 o 
   2 -11  12      316.53      328.78     29.93 o 
   3 -11  12       39.73       22.27     13.26 o 
   4 -11  12       73.77       52.75     16.52 o 
   5 -11  12      210.35      172.90     25.48 o 
   6 -11  12        5.03      -12.04     18.41 o 
   7 -11  12      316.66      326.43     54.52 o 
  -6 -10  12      580.73      559.58     42.42 o 
  -5 -10  12       64.71       72.28     20.51 o 
  -4 -10  12      146.31      132.80     23.47 o 
  -3 -10  12        0.59       -1.42     12.02 o 
  -2 -10  12       38.13       20.20     13.20 o 
  -1 -10  12      793.89      798.30     32.00 o 
   0 -10  12       32.53       35.02     13.76 o 
   1 -10  12      803.95      834.92     41.79 o 
   2 -10  12      384.67      399.38     31.03 o 
   3 -10  12      657.79      590.59     37.51 o 
   4 -10  12       98.92       34.39     15.77 o 
   5 -10  12      333.78      262.03     31.86 o 
   6 -10  12      448.58      513.14     39.24 o 
   7 -10  12      100.94      121.39     25.75 o 
  -7  -9  12      110.15      128.07     26.25 o 
  -6  -9  12      414.98      374.66     36.28 o 
  -5  -9  12        1.79        3.86     13.26 o 
  -4  -9  12     1399.49     1567.61     79.66 o 
  -3  -9  12       94.20       83.90     17.14 o 
  -2  -9  12      469.58      461.68     24.05 o 
  -1  -9  12      625.17      648.59     28.02 o 
   0  -9  12      406.49      366.47     29.39 o 
   1  -9  12      810.30      823.10     40.05 o 
   2  -9  12      123.01      109.01     26.55 o 
   3  -9  12      842.00      870.76     70.81 o 
   4  -9  12       58.90       47.97     15.50 o 
   5  -9  12      322.35      363.30     32.76 o 
   6  -9  12       13.52       15.69     16.00 o 
   7  -9  12      980.26     1094.92     57.05 o 
  -8  -8  12        4.22       15.79     18.51 o 
  -7  -8  12      866.58      936.08     52.32 o 
  -6  -8  12       66.65       40.35     16.27 o 
  -5  -8  12     3251.69     3565.37     89.47 o 
  -4  -8  12      267.15      260.30     43.90 o 
  -3  -8  12     1438.18     1534.36    109.75 o 
  -2  -8  12       44.33       36.29     10.08 o 
  -1  -8  12     2762.07     3007.82     55.60 o 
   0  -8  12     1745.32     1766.89     55.52 o 
   1  -8  12      235.64      194.83     25.85 o 
   2  -8  12     3469.36     3651.03     85.68 o 
   3  -8  12      873.90      821.61     41.55 o 
   4  -8  12     1035.23     1118.40     52.04 o 
   5  -8  12      284.68      279.91     30.03 o 
   6  -8  12      768.68      816.70     46.76 o 
   7  -8  12      241.23      232.04     31.29 o 
   8  -8  12      465.18      459.01     42.02 o 
  -8  -7  12      249.82      240.70     33.99 o 
  -7  -7  12        2.89       -2.83     13.26 o 
  -6  -7  12      772.67      755.23     42.75 o 
  -5  -7  12      890.26      835.01     42.70 o 
  -4  -7  12       30.28       22.59     12.20 o 
  -3  -7  12      123.81       99.54     13.03 o 
  -2  -7  12      297.10      278.98     18.23 o 
  -1  -7  12     2679.25     2782.62     50.59 o 
   0  -7  12        0.79       -1.59      7.96 o 
   1  -7  12     2265.21     2233.58     61.82 o 
   2  -7  12      313.03      280.77     25.28 o 
   3  -7  12     1065.29     1056.51     46.31 o 
   4  -7  12     2426.92     2361.07     70.31 o 
   5  -7  12        5.64        0.62     11.48 o 
   6  -7  12     1183.36     1286.69     61.60 o 
   7  -7  12       34.15       34.50     17.00 o 
   8  -7  12      501.97      525.07     42.81 o 
  -9  -6  12      103.23      135.07     26.25 o 
  -8  -6  12       27.02        8.59     15.30 o 
  -7  -6  12      584.28      617.64     40.80 o 
  -6  -6  12      287.41      257.82     27.52 o 
  -5  -6  12       37.16       23.88     11.57 o 
  -4  -6  12      156.81      136.03     19.15 o 
  -3  -6  12       65.21       63.54     10.29 o 
  -2  -6  12      590.98      591.61     23.48 o 
  -1  -6  12       51.52       29.83      7.29 o 
   0  -6  12     2076.04     2047.51     64.79 o 
   1  -6  12      495.71      468.29     28.79 o 
   2  -6  12     1446.39     1493.89     52.01 o 
   3  -6  12      785.83      729.94     38.04 o 
   4  -6  12        9.26        0.89      9.36 o 
   5  -6  12     1042.67     1061.79     50.07 o 
   6  -6  12      119.01      111.26     22.28 o 
   7  -6  12      493.88      503.56     39.02 o 
   8  -6  12       76.43       78.20     23.89 o 
  -9  -5  12       22.13        7.08     16.50 o 
  -8  -5  12      867.29      842.81     48.03 o 
  -7  -5  12      163.84      168.00     23.39 o 
  -6  -5  12        1.42       -1.35     10.98 o 
  -5  -5  12      966.14      997.77     42.98 o 
  -4  -5  12      539.28      524.32     21.97 o 
  -3  -5  12     1604.03     1690.18     38.08 o 
  -2  -5  12      209.30      183.80     19.29 o 
  -1  -5  12      155.57      147.95     12.16 o 
   0  -5  12      140.64      124.37     16.72 o 
   1  -5  12     1981.65     2039.15     57.98 o 
   2  -5  12     3031.00     3023.12     72.29 o 
   3  -5  12       45.65       22.61     11.19 o 
   4  -5  12      317.29      346.60     28.29 o 
   5  -5  12      262.17      207.56     25.75 o 
   6  -5  12       37.18       54.79     17.50 o 
   7  -5  12      331.51      327.24     35.01 o 
   8  -5  12        3.54       -2.30     16.43 o 
 -10  -4  12      183.09      161.40     30.26 o 
  -9  -4  12     1332.92     1512.47     66.84 o 
  -8  -4  12      321.24      302.10     31.53 o 
  -7  -4  12     1707.94     1817.35     63.73 o 
  -6  -4  12      219.96      178.41     22.28 o 
  -5  -4  12      943.47     1014.54     42.34 o 
  -4  -4  12      568.11      584.21     22.88 o 
  -3  -4  12       53.08       34.26      9.08 o 
  -2  -4  12       56.35       36.05      7.63 o 
  -1  -4  12       43.51       23.38      6.65 o 
   0  -4  12     2943.39     3077.00     68.78 o 
   1  -4  12      728.82      741.14     43.90 o 
   2  -4  12       15.38       12.40      9.75 o 
   3  -4  12       43.92       34.96     12.58 o 
   4  -4  12      490.51      491.44     32.44 o 
   5  -4  12     1083.93     1067.23     49.50 o 
   6  -4  12       40.25       31.41     15.50 o 
   7  -4  12       45.13       23.84     16.77 o 
   8  -4  12       85.46       99.87     24.47 o 
 -10  -3  12       16.19       13.80     18.77 o 
  -9  -3  12      422.73      405.76     36.96 o 
  -8  -3  12      318.52      339.57     33.03 o 
  -7  -3  12     1109.73     1123.30     49.54 o 
  -6  -3  12       14.71        6.02      9.86 o 
  -5  -3  12     1283.76     1353.51     33.82 o 
  -4  -3  12       17.34       11.43      6.60 o 
  -3  -3  12     2735.72     2977.30     94.34 o 
  -2  -3  12      614.35      582.16     28.23 o 
  -1  -3  12       85.71       60.50      8.50 o 
   0  -3  12      263.24      190.81     19.86 o 
   1  -3  12      299.48      258.52     21.53 o 
   2  -3  12       94.91       99.49     16.02 o 
   3  -3  12     1299.83     1230.37     48.95 o 
   4  -3  12     1726.01     1837.15     61.71 o 
   5  -3  12       13.76       10.77     13.45 o 
   6  -3  12       36.98       25.31     14.71 o 
   7  -3  12        1.58        0.39     15.48 o 
 -10  -2  12      540.97      563.85     71.87 o 
  -9  -2  12      111.29       76.33     19.86 o 
  -8  -2  12      420.05      407.99     32.29 o 
  -7  -2  12      874.27      906.82     43.79 o 
  -6  -2  12      828.13      832.17     39.30 o 
  -5  -2  12      611.48      602.57     23.62 o 
  -4  -2  12     2868.05     2981.80     55.56 o 
  -3  -2  12       34.17       25.62      7.03 o 
  -2  -2  12      466.96      439.20     19.24 o 
  -1  -2  12     1232.10     1281.94     27.14 o 
   0  -2  12      114.50       87.14     14.49 o 
   1  -2  12        0.79       -1.94      7.46 o 
   2  -2  12        0.09        1.77      8.01 o 
   3  -2  12     1698.96     1758.46     58.32 o 
   4  -2  12      302.33      290.39     26.91 o 
   5  -2  12       78.23       57.63     17.00 o 
   6  -2  12      100.57       60.17     17.94 o 
   7  -2  12      306.91      304.25     34.54 o 
 -11  -1  12      811.98      851.74     53.82 o 
 -10  -1  12        0.08        7.53     14.97 o 
  -9  -1  12      906.80      912.66     59.83 o 
  -8  -1  12      392.23      331.99     28.76 o 
  -7  -1  12      370.87      343.79     27.54 o 
  -6  -1  12       81.68       77.61     11.23 o 
  -5  -1  12      261.77      229.83     17.43 o 
  -4  -1  12     1149.28     1165.42     31.79 o 
  -3  -1  12       14.11        8.00      5.96 o 
  -2  -1  12     5792.66     6272.55    172.32 o 
  -1  -1  12        1.33        3.11      6.96 o 
   0  -1  12     1185.73     1100.38     41.30 o 
   1  -1  12        0.36       -1.83      7.75 o 
   2  -1  12     1582.46     1617.19     72.93 o 
   3  -1  12      727.09      680.54     37.30 o 
   4  -1  12      281.71      244.71     26.41 o 
   5  -1  12      638.47      661.50     40.55 o 
   6  -1  12      276.91      240.11     29.43 o 
   7  -1  12      355.30      338.52     35.96 o 
 -11   0  12      269.43      244.50     33.45 o 
 -10   0  12     1120.48     1077.11     55.57 o 
  -9   0  12      452.32      419.81     33.79 o 
  -8   0  12      152.55      143.34     21.67 o 
  -7   0  12      150.51      119.92     18.73 o 
  -6   0  12      399.42      342.15     19.24 o 
  -5   0  12      418.16      405.22     20.28 o 
  -4   0  12      621.69      674.59     35.17 o 
  -3   0  12     2263.94     2448.26     63.39 o 
  -2   0  12       34.67       24.73      7.19 o 
  -1   0  12     4923.96     5409.01     64.25 o 
   0   0  12      396.73      387.20     26.28 o 
   1   0  12       93.71       92.38     16.00 o 
   2   0  12       25.33       12.04     10.01 o 
   3   0  12       19.25       17.01     11.76 o 
   4   0  12     1272.23     1259.73     53.81 o 
   5   0  12       25.11        9.91     13.41 o 
   6   0  12      274.51      260.33     31.27 o 
   7   0  12      239.76      198.26     46.03 o 
 -11   1  12      249.76      299.91     36.29 o 
 -10   1  12      159.33      140.38     25.10 o 
  -9   1  12      115.07      121.31     22.28 o 
  -8   1  12     1292.25     1225.58     51.01 o 
  -7   1  12        1.14        2.78      7.86 o 
  -6   1  12      157.10      110.70     13.28 o 
  -5   1  12       10.22        3.00      6.44 o 
  -4   1  12       22.08       14.94      6.81 o 
  -3   1  12      507.83      464.16     20.54 o 
  -2   1  12     1305.37     1331.99     38.57 o 
  -1   1  12      883.63      874.67     24.94 o 
   0   1  12      193.18      181.68     20.01 o 
   1   1  12     1010.79      974.22     42.31 o 
   2   1  12       23.85       26.27     11.76 o 
   3   1  12     1107.28     1090.87     48.57 o 
   4   1  12       95.31       71.77     17.44 o 
   5   1  12      561.28      599.85     64.08 o 
   6   1  12      378.86      403.09     37.30 o 
 -11   2  12        6.78        5.66     17.69 o 
 -10   2  12      688.84      693.15     43.48 o 
  -9   2  12      981.84     1002.62     48.29 o 
  -8   2  12      380.44      395.18     29.43 o 
  -7   2  12      436.36      475.57     24.01 o 
  -6   2  12      326.49      317.71     19.59 o 
  -5   2  12       51.19       52.33      9.76 o 
  -4   2  12      123.82      118.95     13.03 o 
  -3   2  12      583.20      620.03     24.08 o 
  -2   2  12     1724.11     1856.47     39.53 o 
  -1   2  12       45.84       27.96      7.27 o 
   0   2  12     1992.29     2114.91     81.78 o 
   1   2  12       20.31       16.64     10.01 o 
   2   2  12      892.48      848.29     54.88 o 
   3   2  12      764.00      741.82     40.28 o 
   4   2  12     1298.53     1281.28     55.57 o 
   5   2  12       78.82       63.05     19.01 o 
   6   2  12       80.92       67.27     30.45 o 
 -11   3  12       64.75      108.31     25.30 o 
 -10   3  12        3.45        3.42     14.29 o 
  -9   3  12       55.87       40.71     15.93 o 
  -8   3  12      908.68      967.23     34.82 o 
  -7   3  12      471.52      505.53     25.22 o 
  -6   3  12     2123.10     2196.11     48.41 o 
  -5   3  12        1.11        2.81      7.17 o 
  -4   3  12      103.22       78.97     11.11 o 
  -3   3  12      336.15      344.12     26.37 o 
  -2   3  12     4138.23     4352.73     62.49 o 
  -1   3  12     1141.82     1290.13     61.92 o 
   0   3  12      139.44      116.58     18.15 o 
   1   3  12      610.86      654.97     36.04 o 
   2   3  12     1249.21     1297.57     52.57 o 
   3   3  12      100.11      103.28     19.95 o 
   4   3  12       23.44       29.08     15.26 o 
   5   3  12      208.13      198.45     27.52 o 
 -11   4  12      256.36      274.74     50.98 o 
 -10   4  12       45.25       41.07     29.03 o 
  -9   4  12       22.51       35.40     24.07 o 
  -8   4  12       56.61       38.83     11.65 o 
  -7   4  12     4308.73     4817.65     74.56 o 
  -6   4  12      480.56      454.28     23.20 o 
  -5   4  12      167.86      146.95     14.87 o 
  -4   4  12       34.28       24.38      7.85 o 
  -3   4  12     1075.49     1070.55     32.83 o 
  -2   4  12      519.33      502.54     22.73 o 
  -1   4  12      436.48      376.25     20.05 o 
   0   4  12     3945.66     4193.31     88.21 o 
   1   4  12      711.94      699.25     38.40 o 
   2   4  12      481.61      424.49     31.79 o 
   3   4  12      130.30      151.36     23.52 o 
   4   4  12        8.23        3.19     15.52 o 
   5   4  12      187.80      187.64     42.48 o 
 -11   5  12        0.84        3.54     28.32 o 
 -10   5  12      109.59       92.05     33.99 o 
  -9   5  12       71.97       84.97     30.45 o 
  -8   5  12     1603.76     1691.54     60.08 o 
  -7   5  12       83.34       78.58     17.14 o 
  -6   5  12      552.87      625.79     26.78 o 
  -5   5  12       64.11       41.80      9.90 o 
  -4   5  12        2.60        3.70      7.07 o 
  -3   5  12      318.55      303.42     18.87 o 
  -2   5  12       38.21       19.25      8.19 o 
  -1   5  12     1569.99     1578.09     41.40 o 
   0   5  12      994.34     1036.53     45.47 o 
   1   5  12      320.29      337.48     33.28 o 
   2   5  12      237.65      284.07     45.32 o 
   3   5  12       72.17       40.25     17.14 o 
   4   5  12      317.96      351.49     40.36 o 
 -11   6  12      332.00      408.56     59.48 o 
 -10   6  12        5.48       14.87     24.78 o 
  -9   6  12      227.64      230.73     28.07 o 
  -8   6  12        6.26        2.29     12.49 o 
  -7   6  12      427.77      412.19     30.76 o 
  -6   6  12     1306.04     1436.14     54.81 o 
  -5   6  12       15.90        3.45     11.48 o 
  -4   6  12     1185.96     1203.11     75.06 o 
  -3   6  12       70.59       54.04     11.08 o 
  -2   6  12     1883.79     1971.50     46.81 o 
  -1   6  12        1.06       -1.31      8.54 o 
   0   6  12        2.83       -0.85     10.98 o 
   1   6  12      332.14      334.95     30.11 o 
   2   6  12        2.31        0.37     13.76 o 
   3   6  12      320.75      277.55     32.00 o 
   4   6  12       17.28       14.16     26.91 o 
 -11   7  12        0.10       -2.12     26.20 o 
 -10   7  12        2.39       -0.71     19.83 o 
  -9   7  12      408.29      440.79     36.07 o 
  -8   7  12       11.43       18.13     15.22 o 
  -7   7  12      327.11      341.74     32.57 o 
  -6   7  12        2.54       -2.96     10.69 o 
  -5   7  12      902.45      924.65     46.06 o 
  -4   7  12      531.78      547.71     34.80 o 
  -3   7  12      117.53      112.38     19.03 o 
  -2   7  12     1257.49     1392.00     76.47 o 
  -1   7  12       22.94       33.66     14.76 o 
   0   7  12     1507.88     1721.35     96.30 o 
   1   7  12       69.55       52.40     25.49 o 
   2   7  12      196.17      174.27     26.82 o 
   3   7  12      152.13      118.24     25.40 o 
 -11   8  12       26.35       46.03     31.86 o 
 -10   8  12      193.85      170.42     28.02 o 
  -9   8  12        5.64        4.18     14.76 o 
  -8   8  12      404.36      439.22     35.17 o 
  -7   8  12       10.28        0.96     12.58 o 
  -6   8  12     1603.48     1736.60     64.34 o 
  -5   8  12       38.58       58.88     16.43 o 
  -4   8  12      205.03      214.73     26.25 o 
  -3   8  12      830.91      807.23     43.98 o 
  -2   8  12      259.23      273.59     29.34 o 
  -1   8  12       96.02      108.56     21.78 o 
   0   8  12      460.93      418.48     54.52 o 
   1   8  12      357.71      420.60     56.65 o 
   2   8  12      166.81      181.98     43.19 o 
 -10   9  12       10.39       12.02     18.71 o 
  -9   9  12       92.63      107.01     24.28 o 
  -8   9  12       75.46       35.72     17.94 o 
  -7   9  12      406.49      349.79     50.27 o 
  -6   9  12      100.97       95.44     20.46 o 
  -5   9  12      141.31       97.18     20.36 o 
  -4   9  12      914.24     1002.22     50.73 o 
  -3   9  12      703.03      732.67     43.92 o 
  -2   9  12      275.33      345.84     33.57 o 
  -1   9  12      394.42      409.98     56.65 o 
   0   9  12      513.32      603.29     63.02 o 
   1   9  12      166.50      180.56     43.19 o 
 -10  10  12     1266.57     1395.09     67.53 o 
  -9  10  12       45.95       32.94     19.23 o 
  -8  10  12      359.20      378.77     38.90 o 
  -7  10  12       72.54       69.69     19.22 o 
  -6  10  12      128.96       96.67     22.51 o 
  -5  10  12       26.77        8.02     14.71 o 
  -4  10  12        3.17        7.79     14.02 o 
  -3  10  12      444.43      473.26     39.40 o 
  -2  10  12      484.55      571.98     42.25 o 
  -1  10  12      848.03      904.93     77.18 o 
   0  10  12      474.34      662.76     69.39 o 
  -9  11  12       56.82       40.90     21.37 o 
  -8  11  12       27.77       27.60     18.77 o 
  -7  11  12       28.66       24.26     18.20 o 
  -6  11  12      166.54      159.47     28.03 o 
  -5  11  12      298.55      283.50     34.04 o 
  -4  11  12      395.61      384.14     38.97 o 
  -3  11  12      399.58      377.06     39.47 o 
  -2  11  12      525.76      540.48     42.75 o 
  -1  11  12      220.63      247.83     51.69 o 
  -7  12  12      435.99      485.06     45.31 o 
  -6  12  12        0.06       -0.45     17.50 o 
  -5  12  12      559.92      543.14     44.03 o 
  -4  12  12       52.99       36.47     21.03 o 
   1 -14  13     1241.61     1457.23     89.22 o 
   2 -14  13       13.16       -9.91     24.07 o 
   3 -14  13        0.29       13.45     28.32 o 
  -2 -13  13      477.79      590.95     42.02 o 
  -1 -13  13      156.55      147.99     36.82 o 
   1 -13  13      223.18      163.57     37.53 o 
   2 -13  13       96.32       58.06     28.32 o 
   3 -13  13     1002.69     1200.20     84.97 o 
   4 -13  13      225.61      228.71     46.03 o 
   5 -13  13      566.30      627.36     67.98 o 
  -4 -12  13       23.88       11.58     18.00 o 
  -3 -12  13      687.18      778.28     47.22 o 
  -2 -12  13       15.06       14.50     15.00 o 
  -1 -12  13        6.39        4.25     24.07 o 
   0 -12  13      203.94      173.61     25.52 o 
   1 -12  13        0.88       -4.25     13.52 o 
   2 -12  13      321.79      335.05     34.00 o 
   3 -12  13        5.46        8.50     21.24 o 
   4 -12  13      558.51      631.61     63.02 o 
   5 -12  13       44.51       31.16     27.62 o 
   6 -12  13      266.40      306.60     53.11 o 
  -5 -11  13       43.73       22.15     17.94 o 
  -4 -11  13      179.33      174.64     27.28 o 
  -3 -11  13       10.01       -5.31     14.02 o 
  -2 -11  13      125.45      139.22     22.78 o 
  -1 -11  13     1321.64     1454.68     57.47 o 
   0 -11  13       70.13       47.54     16.43 o 
   1 -11  13      621.13      716.29     42.06 o 
   2 -11  13       54.79       40.62     16.27 o 
   3 -11  13      342.29      381.40     32.03 o 
   4 -11  13       12.29        9.39     15.26 o 
   5 -11  13      273.99      272.78     32.50 o 
   6 -11  13      637.04      643.65     65.85 o 
  -6 -10  13       28.04       16.29     17.50 o 
  -5 -10  13      561.81      613.66     43.02 o 
  -4 -10  13        0.31       -7.66     13.49 o 
  -3 -10  13       86.57       87.58     19.03 o 
  -2 -10  13      786.11      847.82     43.20 o 
  -1 -10  13        7.64        4.96     12.52 o 
   0 -10  13     2314.94     2514.00     71.82 o 
   1 -10  13      593.33      592.33     37.80 o 
   2 -10  13      159.43      126.60     21.51 o 
   3 -10  13      473.94      440.65     34.29 o 
   4 -10  13      304.48      277.58     31.35 o 
   5 -10  13      544.78      611.48     41.79 o 
   6 -10  13        0.95        8.86     17.27 o 
   7 -10  13      981.34     1075.37     59.14 o 
  -7  -9  13       43.64       30.27     19.22 o 
  -6  -9  13      555.53      594.46     42.06 o 
  -5  -9  13      379.31      385.42     34.47 o 
  -4  -9  13      256.51      209.42     25.81 o 
  -3  -9  13      301.65      351.45     29.34 o 
  -2  -9  13     2780.22     3097.01     60.29 o 
  -1  -9  13     1944.37     2280.41     67.96 o 
   0  -9  13      121.88       94.79     17.44 o 
   1  -9  13      655.84      621.37     36.54 o 
   2  -9  13      271.99      275.10     28.29 o 
   3  -9  13     1527.26     1431.22     58.77 o 
   4  -9  13      156.17      158.56     24.02 o 
   5  -9  13       90.23       79.59     19.77 o 
   6  -9  13      258.02      290.98     33.66 o 
   7  -9  13        2.98        7.79     17.52 o 
  -7  -8  13      141.41      134.85     25.52 o 
  -6  -8  13      710.46      637.73     42.20 o 
  -5  -8  13       59.63       63.95     17.50 o 
  -4  -8  13      957.42      938.68     71.16 o 
  -3  -8  13      129.29      123.99     19.23 o 
  -2  -8  13       12.15        8.42      8.98 o 
  -1  -8  13      605.62      574.61     27.31 o 
   0  -8  13      607.98      597.86     34.29 o 
   1  -8  13      753.08      757.46     49.21 o 
   2  -8  13       11.46       12.41     10.98 o 
   3  -8  13       92.54      109.83     19.73 o 
   4  -8  13        8.33       -1.87     10.88 o 
   5  -8  13      595.32      623.70     40.97 o 
   6  -8  13      358.67      388.80     37.51 o 
   7  -8  13      364.96      425.55     40.80 o 
  -8  -7  13      129.12      110.48     24.09 o 
  -7  -7  13     1191.61     1331.67     75.41 o 
  -6  -7  13       18.91       10.97     14.61 o 
  -5  -7  13      495.81      503.64     38.59 o 
  -4  -7  13      443.63      404.68     28.92 o 
  -3  -7  13     2119.80     2287.80     48.47 o 
  -2  -7  13       66.21       49.14     10.29 o 
  -1  -7  13      290.01      269.51     25.84 o 
   0  -7  13        1.42        2.02      8.50 o 
   1  -7  13     1691.01     1588.08     60.54 o 
   2  -7  13     1268.72     1234.77     50.07 o 
   3  -7  13      718.31      634.94     37.55 o 
   4  -7  13      597.73      519.08     34.80 o 
   5  -7  13      476.65      448.77     35.05 o 
   6  -7  13     1346.51     1477.15     88.86 o 
   7  -7  13      209.55      212.36     30.72 o 
  -9  -6  13       27.42       30.70     18.51 o 
  -8  -6  13       15.04       12.42     14.62 o 
  -7  -6  13      213.74      204.36     28.29 o 
  -6  -6  13      409.42      391.43     32.65 o 
  -5  -6  13      412.96      395.03     29.79 o 
  -4  -6  13      842.88      891.40     41.23 o 
  -3  -6  13      464.49      455.57     21.87 o 
  -2  -6  13       63.99       40.97      9.13 o 
  -1  -6  13      431.00      389.64     25.91 o 
   0  -6  13     1495.75     1455.15     50.60 o 
   1  -6  13     3346.02     3389.17     78.44 o 
   2  -6  13       20.80       14.90     10.76 o 
   3  -6  13     1627.90     1621.05     58.05 o 
   4  -6  13     1033.03     1041.73     49.27 o 
   5  -6  13        4.43       -0.08     12.49 o 
   6  -6  13      306.96      341.42     35.01 o 
   7  -6  13       60.44       36.48     18.15 o 
  -9  -5  13      190.90      201.41     30.53 o 
  -8  -5  13      246.32      243.68     29.99 o 
  -7  -5  13      366.50      386.22     32.00 o 
  -6  -5  13       55.68       58.86     15.93 o 
  -5  -5  13      188.14      214.69     23.53 o 
  -4  -5  13     1171.48     1207.15     33.88 o 
  -3  -5  13       11.86        1.04      6.56 o 
  -2  -5  13     1229.25     1262.22     47.50 o 
  -1  -5  13       78.12       44.25     11.26 o 
   0  -5  13     2565.97     2704.75     67.68 o 
   1  -5  13       53.00       35.07     12.08 o 
   2  -5  13     2709.52     2703.91     72.29 o 
   3  -5  13     1011.59     1026.96     46.15 o 
   4  -5  13      786.79      758.35     41.55 o 
   5  -5  13     1234.47     1239.59     55.07 o 
   6  -5  13      266.10      239.60     30.03 o 
   7  -5  13       39.86       24.12     17.14 o 
 -10  -4  13     1766.88     2068.31    116.83 o 
  -9  -4  13       64.39       67.56     21.17 o 
  -8  -4  13      525.06      453.13     36.28 o 
  -7  -4  13       47.13       42.60     15.50 o 
  -6  -4  13     1371.42     1388.63     52.78 o 
  -5  -4  13      217.93      208.73     22.51 o 
  -4  -4  13      156.04      130.21     15.04 o 
  -3  -4  13     1637.34     1702.12     38.74 o 
  -2  -4  13      223.24      214.03     17.98 o 
  -1  -4  13      440.07      421.62     26.76 o 
   0  -4  13       86.42       57.00     12.90 o 
   1  -4  13      760.78      734.11     61.60 o 
   2  -4  13      195.34      177.21     21.24 o 
   3  -4  13      107.03       94.12     17.00 o 
   4  -4  13      143.19      154.63     27.97 o 
   5  -4  13      236.98      185.61     25.25 o 
   6  -4  13       12.61        9.51     15.22 o 
   7  -4  13       60.08       54.26     20.01 o 
 -10  -3  13        2.71        0.06     16.77 o 
  -9  -3  13      450.45      494.33     71.87 o 
  -8  -3  13      802.14      791.63     45.29 o 
  -7  -3  13      642.58      631.44     38.28 o 
  -6  -3  13      495.53      494.71     32.72 o 
  -5  -3  13      558.76      539.99     23.23 o 
  -4  -3  13     2341.52     2382.44     50.30 o 
  -3  -3  13      360.38      298.99     17.06 o 
  -2  -3  13      494.08      518.16     20.51 o 
  -1  -3  13     2686.96     2767.60     65.73 o 
   0  -3  13      915.37      860.25     38.54 o 
   1  -3  13      512.17      473.26     30.03 o 
   2  -3  13       31.33       11.81      9.17 o 
   3  -3  13     3073.60     2989.07    105.15 o 
   4  -3  13     2459.13     2445.68     73.98 o 
   5  -3  13      395.66      388.90     32.22 o 
   6  -3  13        0.16        8.80     15.22 o 
   7  -3  13       18.55       19.07     17.73 o 
 -10  -2  13      360.93      396.33     38.90 o 
  -9  -2  13      470.36      457.87     36.80 o 
  -8  -2  13        0.18        3.80     12.99 o 
  -7  -2  13      886.19      939.65     44.56 o 
  -6  -2  13      377.93      382.19     27.92 o 
  -5  -2  13     2451.09     2519.23     48.53 o 
  -4  -2  13        0.70        3.31      6.40 o 
  -3  -2  13      300.38      318.94     17.56 o 
  -2  -2  13      132.57      110.15     11.31 o 
  -1  -2  13       33.75       27.63     10.18 o 
   0  -2  13      413.59      366.19     28.68 o 
   1  -2  13        9.55        1.74      8.67 o 
   2  -2  13     1596.97     1714.00     86.39 o 
   3  -2  13      171.86      158.68     22.01 o 
   4  -2  13     1794.37     1907.16     66.27 o 
   5  -2  13      164.49      141.96     23.18 o 
   6  -2  13      571.48      589.21     41.63 o 
   7  -2  13      474.37      598.99     44.76 o 
 -11  -1  13       12.88       21.00     20.51 o 
 -10  -1  13       37.19       33.89     18.51 o 
  -9  -1  13      130.57      153.94     25.28 o 
  -8  -1  13     1276.03     1375.87     57.02 o 
  -7  -1  13      134.06      136.79     21.01 o 
  -6  -1  13     1700.55     1720.80     56.79 o 
  -5  -1  13     1068.07     1010.24     68.47 o 
  -4  -1  13     1370.93     1377.18     35.87 o 
  -3  -1  13     2099.15     2259.12     39.23 o 
  -2  -1  13      548.68      484.91     20.16 o 
  -1  -1  13     2241.12     2233.27     60.83 o 
   0  -1  13      176.38      153.09     19.77 o 
   1  -1  13       24.03       10.96      8.97 o 
   2  -1  13        0.58        5.27      9.53 o 
   3  -1  13     2345.43     2379.39     71.24 o 
   4  -1  13     1646.40     1687.71     62.80 o 
   5  -1  13      258.31      260.58     29.53 o 
   6  -1  13      295.41      299.82     34.27 o 
 -11   0  13       64.04       53.74     22.24 o 
 -10   0  13      402.23      511.31     40.02 o 
  -9   0  13      800.24      837.51     46.65 o 
  -8   0  13      347.96      340.32     30.03 o 
  -7   0  13      300.81      303.66     26.52 o 
  -6   0  13      592.67      577.30     25.51 o 
  -5   0  13        9.94        2.22      7.03 o 
  -4   0  13     1177.75     1144.47     33.42 o 
  -3   0  13      281.91      237.34     16.45 o 
  -2   0  13     2531.09     2850.76    118.84 o 
  -1   0  13      158.23      116.16     16.52 o 
   0   0  13     1296.68     1385.86     50.27 o 
   1   0  13        2.62        2.21      8.47 o 
   2   0  13      250.67      247.43     29.39 o 
   3   0  13       62.82       56.33     15.00 o 
   4   0  13      186.70      145.65     22.97 o 
   5   0  13      640.40      626.08     41.75 o 
   6   0  13      253.81      323.94     35.96 o 
 -11   1  13      349.79      398.24     45.67 o 
 -10   1  13     1269.89     1360.11     61.87 o 
  -9   1  13       25.13       21.54     15.14 o 
  -8   1  13      252.24      258.83     27.54 o 
  -7   1  13     1682.30     1823.26     45.83 o 
  -6   1  13     2216.05     2397.74     50.65 o 
  -5   1  13      120.49       73.77     11.52 o 
  -4   1  13      207.88      166.86     13.35 o 
  -3   1  13       98.07       93.41     11.76 o 
  -2   1  13       30.61       17.04      7.03 o 
  -1   1  13     2119.52     2187.58     61.06 o 
   0   1  13      199.20      189.68     21.01 o 
   1   1  13      589.24      548.42     33.95 o 
   2   1  13      153.75      173.53     23.02 o 
   3   1  13        2.63       -3.41     10.88 o 
   4   1  13      244.22      283.75     30.93 o 
   5   1  13       54.97       28.32     17.02 o 
   6   1  13      506.61      486.65     41.23 o 
 -11   2  13      469.13      524.48     43.14 o 
 -10   2  13       35.82       15.62     16.50 o 
  -9   2  13      275.13      318.42     30.04 o 
  -8   2  13      406.59      396.82     30.93 o 
  -7   2  13       25.36       11.42      9.16 o 
  -6   2  13      306.84      272.88     20.03 o 
  -5   2  13        9.06       -2.23      7.08 o 
  -4   2  13      196.62      153.82     14.66 o 
  -3   2  13      416.24      353.44     19.21 o 
  -2   2  13     1359.89     1447.54     36.19 o 
  -1   2  13       86.99       63.91     14.26 o 
   0   2  13      214.48      236.57     23.08 o 
   1   2  13      908.70      925.54     43.53 o 
   2   2  13      306.14      287.40     29.21 o 
   3   2  13        6.66        2.14     11.69 o 
   4   2  13        1.05       -4.08     12.40 o 
   5   2  13      627.18      652.76     44.26 o 
 -11   3  13       53.60       44.61     31.86 o 
 -10   3  13      129.12      106.07     23.18 o 
  -9   3  13       21.52       14.77     14.61 o 
  -8   3  13       50.88       53.35     15.81 o 
  -7   3  13     2703.70     2989.10     60.40 o 
  -6   3  13     1184.01     1138.58     36.84 o 
  -5   3  13      570.69      458.05     24.01 o 
  -4   3  13     1169.76     1110.65     34.47 o 
  -3   3  13     1066.46      997.49     32.01 o 
  -2   3  13      435.72      413.91     20.91 o 
  -1   3  13      461.46      383.82     27.70 o 
   0   3  13      405.31      395.50     29.13 o 
   1   3  13        3.13        1.63     10.69 o 
   2   3  13     2030.16     2118.35     69.55 o 
   3   3  13       28.70        9.21     13.52 o 
   4   3  13       88.03       90.76     23.37 o 
   5   3  13       50.76       50.36     19.51 o 
 -11   4  13      288.82      297.39     55.23 o 
 -10   4  13      149.73      110.46     35.40 o 
  -9   4  13       19.53        6.37     20.53 o 
  -8   4  13     4173.12     4580.58    151.53 o 
  -7   4  13      168.63      162.20     17.14 o 
  -6   4  13     2129.04     2294.44     51.48 o 
  -5   4  13       17.34       10.15      8.09 o 
  -4   4  13     1072.95     1094.06     34.78 o 
  -3   4  13      145.92      121.50     13.99 o 
  -2   4  13      469.29      428.09     22.06 o 
  -1   4  13      952.02      896.97     41.33 o 
   0   4  13      193.69      155.50     21.67 o 
   1   4  13     1017.62     1058.64     49.09 o 
   2   4  13        0.19       12.77     13.26 o 
   3   4  13      131.60      121.22     23.47 o 
   4   4  13      515.38      578.36     42.48 o 
 -11   5  13       51.28       50.27     31.16 o 
 -10   5  13        4.04        1.42     25.49 o 
  -9   5  13      445.06      460.96     53.81 o 
  -8   5  13        0.30       -8.58     12.70 o 
  -7   5  13     1588.03     1709.21     60.76 o 
  -6   5  13     1244.41     1298.66     92.40 o 
  -5   5  13      513.49      429.92     23.02 o 
  -4   5  13      889.45      908.94     32.01 o 
  -3   5  13        5.64        4.08      7.86 o 
  -2   5  13     1499.90     1595.89     42.58 o 
  -1   5  13       34.87       25.07     12.58 o 
   0   5  13     1942.01     2239.05     68.45 o 
   1   5  13       57.66       27.66     14.76 o 
   2   5  13      308.26      285.05     30.93 o 
   3   5  13      218.36      208.23     63.37 o 
   4   5  13       44.61       70.73     21.46 o 
 -11   6  13        5.88       10.62     26.20 o 
 -10   6  13      280.23      279.69     48.15 o 
  -9   6  13        3.93       -4.12     13.60 o 
  -8   6  13        7.42       19.06     14.61 o 
  -7   6  13      221.00      195.83     25.52 o 
  -6   6  13     1361.89     1529.60     58.02 o 
  -5   6  13      943.57      996.91     46.44 o 
  -4   6  13      314.80      256.93     26.28 o 
  -3   6  13      640.28      600.90     35.68 o 
  -2   6  13      104.13       75.70     13.38 o 
  -1   6  13      625.41      594.64     35.90 o 
   0   6  13      142.66      153.39     22.89 o 
   1   6  13      612.06      654.10     40.53 o 
   2   6  13      427.72      359.16     36.04 o 
   3   6  13      249.63      274.93     34.70 o 
 -11   7  13      221.96      252.79     51.69 o 
 -10   7  13       39.21       27.62     29.03 o 
  -9   7  13      105.07       71.04     28.32 o 
  -8   7  13      466.30      468.32     36.46 o 
  -7   7  13        1.38       -4.63     11.76 o 
  -6   7  13      110.25      102.31     36.82 o 
  -5   7  13       93.14       62.80     17.50 o 
  -4   7  13      949.74     1132.88     50.81 o 
  -3   7  13      318.69      282.29     28.63 o 
  -2   7  13      134.08      132.45     22.27 o 
  -1   7  13      508.04      492.83     54.52 o 
   0   7  13       10.86        7.08     18.41 o 
   1   7  13      814.99      876.61     72.93 o 
   2   7  13        7.34        1.42     23.37 o 
 -10   8  13      194.40      201.50     29.43 o 
  -9   8  13       94.94       71.37     21.10 o 
  -8   8  13        8.70       14.40     16.22 o 
  -7   8  13      184.21      171.69     28.68 o 
  -6   8  13       46.64       37.97     17.00 o 
  -5   8  13      777.95      733.84     43.02 o 
  -4   8  13        0.86       -2.77     11.99 o 
  -3   8  13      239.14      257.56     28.83 o 
  -2   8  13      780.10      912.72     74.35 o 
  -1   8  13      583.30      578.50     61.60 o 
   0   8  13      919.63     1059.29     81.43 o 
   1   8  13        6.70       -9.21     24.07 o 
 -10   9  13      344.33      355.20     39.69 o 
  -9   9  13       19.36       18.95     18.51 o 
  -8   9  13      355.35      377.94     37.51 o 
  -7   9  13        9.56       -0.61     14.29 o 
  -6   9  13      111.18      116.79     23.02 o 
  -5   9  13       55.37       32.93     15.52 o 
  -4   9  13      657.51      666.09     43.20 o 
  -3   9  13       14.95       14.07     16.22 o 
  -2   9  13      112.72       94.17     33.99 o 
  -1   9  13      497.49      525.40     59.48 o 
   0   9  13       13.76       38.94     31.16 o 
  -9  10  13      598.35      606.26     46.49 o 
  -8  10  13      108.39      115.89     25.69 o 
  -7  10  13       79.76       67.98     20.56 o 
  -6  10  13       87.26       76.12     22.03 o 
  -5  10  13      278.60      261.12     31.79 o 
  -4  10  13       38.81       30.67     18.95 o 
  -3  10  13       63.76       54.06     20.51 o 
  -2  10  13      400.28      504.15     65.14 o 
  -1  10  13      296.29      300.93     53.81 o 
  -8  11  13      222.12      245.62     35.30 o 
  -7  11  13      209.08      157.03     28.99 o 
  -6  11  13      234.72      246.76     33.50 o 
  -5  11  13      160.39      140.19     26.98 o 
  -4  11  13       15.53        4.25     17.52 o 
  -3  11  13     1203.30     1294.74     64.66 o 
  -2 -13  14      217.62      172.77     42.48 o 
   0 -13  14        0.27      -14.87     21.24 o 
   1 -13  14       40.60       24.78     27.62 o 
   2 -13  14       49.91       39.65     26.20 o 
   3 -13  14      209.00      163.57     41.78 o 
   4 -13  14      131.91       78.60     34.70 o 
  -3 -12  14      331.42      369.83     60.54 o 
  -2 -12  14      206.21      166.40     39.65 o 
  -1 -12  14        0.19       -9.91     22.66 o 
   0 -12  14       41.06       20.86     16.27 o 
   1 -12  14      665.13      774.34     45.31 o 
   2 -12  14      277.00      248.61     30.80 o 
   3 -12  14       77.97       74.31     22.01 o 
   4 -12  14      414.02      495.66     58.77 o 
   5 -12  14      637.73      767.56     73.64 o 
  -5 -11  14       48.41       34.88     20.24 o 
  -4 -11  14      168.70      146.73     26.98 o 
  -3 -11  14     1027.31     1153.93     64.08 o 
  -2 -11  14        3.86       -4.96     19.83 o 
  -1 -11  14     1192.41     1299.60     55.19 o 
   0 -11  14      305.99      342.67     32.44 o 
   1 -11  14       11.53        8.16     14.61 o 
   2 -11  14      139.67      101.89     21.74 o 
   3 -11  14      200.69      133.97     26.91 o 
   4 -11  14      337.11      402.03     36.46 o 
   5 -11  14       11.10       20.89     18.53 o 
   6 -11  14      399.12      501.32     66.56 o 
  -6 -10  14       24.17       23.75     19.35 o 
  -5 -10  14        0.35       -6.57     15.00 o 
  -4 -10  14      548.60      518.51     37.70 o 
  -3 -10  14      258.99      313.99     31.86 o 
  -2 -10  14        0.48       -2.12     18.41 o 
  -1 -10  14      503.22      526.84     35.23 o 
   0 -10  14       37.00       13.81     14.02 o 
   1 -10  14      755.65      836.28     44.81 o 
   2 -10  14        0.31       -6.30     12.20 o 
   3 -10  14      258.67      219.00     28.26 o 
   4 -10  14      174.20      161.26     25.78 o 
   5 -10  14      144.60      118.22     24.47 o 
   6 -10  14      640.63      763.09     49.73 o 
  -7  -9  14      704.66      796.34     51.78 o 
  -6  -9  14       93.46       67.85     20.77 o 
  -5  -9  14      830.29      867.65     47.87 o 
  -4  -9  14      657.84      668.99     40.92 o 
  -3  -9  14       29.57       16.34     13.20 o 
  -2  -9  14      695.41      773.93     40.61 o 
  -1  -9  14       47.81       26.53     13.20 o 
   0  -9  14     1086.88     1067.60     47.72 o 
   1  -9  14      959.43     1004.54     47.53 o 
   2  -9  14      923.85     1013.80     48.80 o 
   3  -9  14       18.76       15.71     13.41 o 
   4  -9  14      898.36      909.33     91.34 o 
   5  -9  14      157.38      161.16     26.78 o 
   6  -9  14       93.09      115.36     24.60 o 
  -7  -8  14       80.65       61.05     20.67 o 
  -6  -8  14     1072.51     1144.89     55.78 o 
  -5  -8  14     1318.98     1369.83     58.14 o 
  -4  -8  14       63.41       36.35     15.00 o 
  -3  -8  14     1844.11     2005.60     62.41 o 
  -2  -8  14     1251.91     1288.31     49.90 o 
  -1  -8  14       66.23       65.62     16.13 o 
   0  -8  14       52.76       39.09     14.11 o 
   1  -8  14     1439.39     1397.67     54.51 o 
   2  -8  14      581.39      608.52     51.69 o 
   3  -8  14      118.31       75.93     18.73 o 
   4  -8  14      455.41      437.50     34.54 o 
   5  -8  14       10.60        7.60     14.21 o 
   6  -8  14     1053.59     1333.93     96.65 o 
  -8  -7  14       49.88       27.42     19.51 o 
  -7  -7  14      628.52      657.61     45.32 o 
  -6  -7  14      639.78      662.42     41.70 o 
  -5  -7  14       59.18       36.82     16.02 o 
  -4  -7  14      720.22      707.62     41.07 o 
  -3  -7  14      457.23      435.56     23.15 o 
  -2  -7  14      226.53      160.01     21.67 o 
  -1  -7  14       24.77       10.79     10.48 o 
   0  -7  14      985.64      990.86     44.64 o 
   1  -7  14      301.77      313.04     27.54 o 
   2  -7  14      270.94      292.79     28.49 o 
   3  -7  14      926.13      859.54     44.55 o 
   4  -7  14      268.88      231.95     27.52 o 
   5  -7  14      824.11      850.59     48.82 o 
   6  -7  14       63.19       49.65     19.77 o 
   7  -7  14      171.21      201.99     30.72 o 
  -8  -6  14      276.70      280.27     34.04 o 
  -7  -6  14      106.92       90.49     20.27 o 
  -6  -6  14       30.40       28.28     15.12 o 
  -5  -6  14     1297.79     1367.58     77.89 o 
  -4  -6  14        4.17        2.90     10.25 o 
  -3  -6  14       21.28        7.79      8.18 o 
  -2  -6  14      755.02      682.31     34.88 o 
  -1  -6  14       69.19       42.14     12.41 o 
   0  -6  14      771.32      738.11     57.35 o 
   1  -6  14      912.64      832.83     41.75 o 
   2  -6  14     2939.92     3040.60     79.76 o 
   3  -6  14      479.18      478.17     35.76 o 
   4  -6  14       98.09      101.89     20.77 o 
   5  -6  14       99.55      100.63     21.57 o 
   6  -6  14      196.27      181.18     27.52 o 
   7  -6  14      729.43      813.90     52.31 o 
  -9  -5  14        8.54        8.05     18.23 o 
  -8  -5  14        7.32        5.09     14.11 o 
  -7  -5  14      188.55      174.30     24.97 o 
  -6  -5  14      319.80      299.71     29.84 o 
  -5  -5  14       15.63       14.51     11.26 o 
  -4  -5  14      468.14      448.48     22.29 o 
  -3  -5  14     1828.48     1881.89     42.50 o 
  -2  -5  14       96.90      105.37     13.73 o 
  -1  -5  14     2092.36     2172.42     61.49 o 
   0  -5  14       53.75       52.08     13.76 o 
   1  -5  14      733.41      725.32     38.24 o 
   2  -5  14      114.80       75.89     16.13 o 
   3  -5  14      439.16      414.85     31.77 o 
   4  -5  14     1230.42     1256.93     55.69 o 
   5  -5  14       94.61       82.70     20.16 o 
   6  -5  14      530.33      547.95     41.05 o 
   7  -5  14       36.27        8.67     17.94 o 
  -9  -4  14      248.16      260.74     32.72 o 
  -8  -4  14      308.85      316.19     33.55 o 
  -7  -4  14      108.58      111.53     21.27 o 
  -6  -4  14        0.75        3.54     11.02 o 
  -5  -4  14     1047.39     1140.60     46.98 o 
  -4  -4  14      616.15      562.17     24.15 o 
  -3  -4  14       65.39       61.72     10.32 o 
  -2  -4  14     1600.81     1661.09     52.11 o 
  -1  -4  14       58.76       45.08     11.89 o 
   0  -4  14      738.01      729.49     37.18 o 
   1  -4  14        0.09        5.05      8.97 o 
   2  -4  14     2034.60     1953.21    104.44 o 
   3  -4  14      440.44      393.51     30.76 o 
   4  -4  14     1996.34     1997.48     68.73 o 
   5  -4  14      653.33      603.43     40.75 o 
   6  -4  14       52.92       42.48     18.53 o 
   7  -4  14      549.87      632.31     46.36 o 
 -10  -3  14      670.10      656.82     47.81 o 
  -9  -3  14       71.48       59.62     19.95 o 
  -8  -3  14      409.99      368.21     35.05 o 
  -7  -3  14        1.86       10.20     12.20 o 
  -6  -3  14     3867.23     4181.72     91.93 o 
  -5  -3  14      183.16      169.85     16.05 o 
  -4  -3  14      196.21      165.76     15.46 o 
  -3  -3  14      397.94      388.90     19.69 o 
  -2  -3  14       30.89       20.91     10.04 o 
  -1  -3  14      112.72      117.44     17.00 o 
   0  -3  14      696.91      624.84     48.86 o 
   1  -3  14      354.60      371.59     27.97 o 
   2  -3  14      979.31      826.50     74.35 o 
   3  -3  14      551.42      530.04     35.23 o 
   4  -3  14     1864.45     1980.14     69.46 o 
   5  -3  14        3.93        1.30     12.49 o 
   6  -3  14      688.62      723.96     46.87 o 
 -10  -2  14      120.65       83.82     22.29 o 
  -9  -2  14      814.50      859.59     49.32 o 
  -8  -2  14      377.10      372.04     32.03 o 
  -7  -2  14      208.27      194.09     24.47 o 
  -6  -2  14      706.27      741.03     38.90 o 
  -5  -2  14     2647.08     2640.78     70.18 o 
  -4  -2  14     1246.58     1289.55     48.10 o 
  -3  -2  14      106.49       77.59      9.77 o 
  -2  -2  14       72.30       47.89     15.93 o 
  -1  -2  14      111.70       87.63     15.50 o 
   0  -2  14      647.05      605.16     50.27 o 
   1  -2  14      137.62      131.18     19.27 o 
   2  -2  14     1335.08     1254.23     52.04 o 
   3  -2  14      187.72      172.43     23.78 o 
   4  -2  14        2.22       10.65     13.26 o 
   5  -2  14      755.99      767.10     46.07 o 
   6  -2  14      971.46     1051.28     56.15 o 
 -10  -1  14      568.85      612.69     45.03 o 
  -9  -1  14      135.29      139.66     24.52 o 
  -8  -1  14        5.45        3.44     13.71 o 
  -7  -1  14     2934.39     3205.92     82.36 o 
  -6  -1  14        0.03        2.28      8.27 o 
  -5  -1  14     2885.86     3095.75     57.64 o 
  -4  -1  14        5.18        0.09      6.93 o 
  -3  -1  14     2201.42     2292.67     65.57 o 
  -2  -1  14     2321.98     2387.93     64.58 o 
  -1  -1  14      490.02      444.88     29.26 o 
   0  -1  14      530.02      528.92     32.29 o 
   1  -1  14       15.10       13.45     10.51 o 
   2  -1  14     3903.48     4041.80     92.02 o 
   3  -1  14       69.86       55.00     16.77 o 
   4  -1  14      742.64      828.14     46.72 o 
   5  -1  14      312.84      323.39     33.55 o 
   6  -1  14      166.24      187.48     30.54 o 
 -11   0  14      437.37      494.40     43.95 o 
 -10   0  14      191.48      185.39     29.29 o 
  -9   0  14       68.27       56.05     17.73 o 
  -8   0  14     1193.00     1193.68     53.07 o 
  -7   0  14      115.11       79.73     18.00 o 
  -6   0  14      306.70      326.69     20.50 o 
  -5   0  14       87.31       78.15     11.87 o 
  -4   0  14        8.02        6.21      7.34 o 
  -3   0  14     1914.86     2057.21     62.53 o 
  -2   0  14      520.15      490.05     30.29 o 
  -1   0  14     1130.92     1135.34     53.46 o 
   0   0  14       33.24       21.77     10.55 o 
   1   0  14      172.76      138.50     20.46 o 
   2   0  14       52.10       46.03     14.49 o 
   3   0  14      112.81       87.07     18.51 o 
   4   0  14      282.77      289.94     31.29 o 
   5   0  14        6.15        1.28     15.50 o 
   6   0  14      335.88      353.49     38.47 o 
 -11   1  14      264.23      228.61     32.94 o 
 -10   1  14        0.21       -2.20     14.71 o 
  -9   1  14      245.26      288.94     31.55 o 
  -8   1  14        2.11       -2.48     12.02 o 
  -7   1  14      786.00      905.15     34.02 o 
  -6   1  14     2858.58     3034.20     59.77 o 
  -5   1  14       73.25       51.71     11.21 o 
  -4   1  14      227.94      212.59     16.87 o 
  -3   1  14       11.02        7.33      7.19 o 
  -2   1  14     4852.32     5063.49    137.37 o 
  -1   1  14      117.30      104.10     17.00 o 
   0   1  14     1300.86     1442.53     53.81 o 
   1   1  14      167.05      126.26     24.43 o 
   2   1  14     1014.23     1147.51     99.84 o 
   3   1  14      108.03       88.29     19.45 o 
   4   1  14        9.70       11.86     14.76 o 
   5   1  14      765.12      747.56     48.03 o 
 -11   2  14      648.44      751.00     49.90 o 
 -10   2  14      297.69      286.26     33.27 o 
  -9   2  14       14.88       24.01     15.72 o 
  -8   2  14      127.93      140.00     22.78 o 
  -7   2  14     1077.93     1149.35     38.49 o 
  -6   2  14      678.38      720.74     30.21 o 
  -5   2  14       14.59       25.51      7.82 o 
  -4   2  14       99.97       74.77     11.71 o 
  -3   2  14     1317.44     1427.03     38.25 o 
  -2   2  14      739.43      662.64     35.23 o 
  -1   2  14       28.76       16.55     10.76 o 
   0   2  14      717.27      681.87     42.13 o 
   1   2  14      595.52      456.42     32.53 o 
   2   2  14      808.63      861.52     46.31 o 
   3   2  14       20.65        9.22     13.20 o 
   4   2  14      756.82      794.96     46.81 o 
   5   2  14        5.84        2.16     16.77 o 
 -11   3  14      173.84      216.67     49.57 o 
 -10   3  14       19.33       -4.25     24.78 o 
  -9   3  14      584.63      614.53     43.19 o 
  -8   3  14       29.65       27.24     14.21 o 
  -7   3  14     1069.56     1144.64     39.05 o 
  -6   3  14      676.72      679.30     30.07 o 
  -5   3  14       40.02       15.36      9.38 o 
  -4   3  14      791.44      820.19     30.67 o 
  -3   3  14       69.78       39.95      9.91 o 
  -2   3  14        9.63       14.61     10.88 o 
  -1   3  14      103.79       94.17     17.50 o 
   0   3  14      366.68      334.66     28.72 o 
   1   3  14      862.87      891.41     45.56 o 
   2   3  14        5.35        1.28     12.76 o 
   3   3  14     1146.70     1175.83     56.57 o 
   4   3  14       16.98       -0.13     16.27 o 
 -11   4  14        5.80       19.83     29.03 o 
 -10   4  14      220.94      227.29     47.44 o 
  -9   4  14      426.32      523.27     57.35 o 
  -8   4  14       26.86       16.36     15.00 o 
  -7   4  14     1001.78     1109.30     39.00 o 
  -6   4  14      360.23      307.06     21.66 o 
  -5   4  14     1231.00     1198.96     37.76 o 
  -4   4  14      328.61      304.36     20.33 o 
  -3   4  14        7.46        3.98      8.03 o 
  -2   4  14        3.98       -0.52     10.18 o 
  -1   4  14      165.82       98.60     18.02 o 
   0   4  14      525.64      499.20     33.87 o 
   1   4  14       11.12        6.66     12.99 o 
   2   4  14      145.05      143.84     26.55 o 
   3   4  14        4.92        4.60     15.02 o 
   4   4  14      222.28      256.31     34.27 o 
 -11   5  14       37.20       47.44     33.99 o 
 -10   5  14       59.58       58.06     31.86 o 
  -9   5  14      604.45      659.93     65.85 o 
  -8   5  14      708.78      681.11     41.70 o 
  -7   5  14       54.05       41.08     16.77 o 
  -6   5  14      777.26      805.44     43.05 o 
  -5   5  14       27.87        8.04     12.76 o 
  -4   5  14       36.47       21.21      9.60 o 
  -3   5  14        9.80        2.31      8.94 o 
  -2   5  14       14.42       16.98     11.26 o 
  -1   5  14      308.28      249.40     26.70 o 
   0   5  14       11.39       12.58     12.70 o 
   1   5  14      169.44      169.49     25.85 o 
   2   5  14       58.26       30.01     16.43 o 
   3   5  14      408.38      416.46     40.91 o 
 -11   6  14       39.17       25.49     31.86 o 
 -10   6  14        4.26       -7.08     21.95 o 
  -9   6  14      257.99      298.10     33.51 o 
  -8   6  14       20.62       23.09     16.50 o 
  -7   6  14      260.69      272.33     30.03 o 
  -6   6  14      374.10      355.30     31.53 o 
  -5   6  14     1401.15     1627.64     89.57 o 
  -4   6  14      385.23      350.82     30.27 o 
  -3   6  14       26.21       11.02     12.76 o 
  -2   6  14      543.71      600.45     58.77 o 
  -1   6  14      227.83      204.46     24.98 o 
   0   6  14      590.73      626.96     40.10 o 
   1   6  14       64.20       39.68     18.77 o 
   2   6  14      563.13      636.69     43.92 o 
 -10   7  14      193.92      190.47     43.19 o 
  -9   7  14        5.29       -6.71     15.72 o 
  -8   7  14      177.95      203.07     59.12 o 
  -7   7  14      267.82      243.80     29.71 o 
  -6   7  14      271.17      274.40     30.26 o 
  -5   7  14     1025.87     1166.57     52.96 o 
  -4   7  14        1.79       -3.16     11.19 o 
  -3   7  14      812.62      834.83     69.39 o 
  -2   7  14      274.40      212.42     41.07 o 
  -1   7  14     1065.06     1113.81     82.85 o 
   0   7  14        0.73       -7.08     21.24 o 
   1   7  14      307.84      252.08     47.44 o 
   2   7  14      275.21      372.45     57.35 o 
 -10   8  14       28.57       32.57     28.32 o 
  -9   8  14      333.22      357.77     38.40 o 
  -8   8  14      154.00      117.31     24.28 o 
  -7   8  14       29.84       28.71     16.16 o 
  -6   8  14      216.39      194.98     27.99 o 
  -5   8  14        0.60       -6.14     13.49 o 
  -4   8  14      454.76      465.94     38.24 o 
  -3   8  14        0.82       -1.42     20.53 o 
  -2   8  14       39.72       20.53     21.24 o 
  -1   8  14      132.65      162.86     41.07 o 
   0   8  14      607.11      637.27     67.27 o 
   1   8  14      101.75      101.96     34.70 o 
  -9   9  14      415.26      427.61     67.62 o 
  -8   9  14       16.00       -0.37     16.22 o 
  -7   9  14     1186.43     1273.15     61.56 o 
  -6   9  14      111.70       89.87     21.51 o 
  -5   9  14      198.84      169.63     28.21 o 
  -4   9  14       21.85       13.62     16.77 o 
  -3   9  14      261.01      259.16     49.57 o 
  -2   9  14     1580.45     1679.57    105.50 o 
  -1   9  14       45.45       82.14     31.16 o 
  -8  10  14       23.55       21.55     19.05 o 
  -7  10  14        1.22       -0.40     17.33 o 
  -6  10  14      297.08      317.77     35.96 o 
  -5  10  14        1.56        1.13     17.50 o 
  -4  10  14        1.75      -14.87     16.02 o 
  -3  10  14       88.48      112.59     38.94 o 
  -2  10  14      523.27      576.38     66.56 o 
  -6  11  14      188.31      171.48     30.54 o 
  -5  11  14       44.41       33.20     21.27 o 
  -1 -13  15       48.27       45.32     30.45 o 
   0 -13  15      245.38      212.42     44.61 o 
   1 -13  15       48.51       14.87     29.03 o 
   2 -13  15      406.91      406.44     59.48 o 
   3 -13  15       24.29       21.24     28.32 o 
  -3 -12  15      554.57      561.51     62.31 o 
  -2 -12  15        2.35       12.04     26.20 o 
  -1 -12  15      171.11      191.89     39.65 o 
   0 -12  15      218.16      196.85     29.04 o 
   1 -12  15      114.17      104.77     23.39 o 
   2 -12  15      197.48      169.53     28.76 o 
   3 -12  15      517.87      555.42     42.02 o 
   4 -12  15        9.02       11.33     26.20 o 
  -4 -11  15      468.19      361.83     55.94 o 
  -3 -11  15       95.48       71.52     30.45 o 
  -2 -11  15     1184.33     1142.14     80.72 o 
  -1 -11  15       15.31        4.32     14.46 o 
   0 -11  15      421.26      389.84     34.34 o 
   1 -11  15      725.02      808.26     46.81 o 
   2 -11  15      101.81       90.30     22.78 o 
   3 -11  15      265.16      276.65     33.50 o 
   4 -11  15       69.72       74.72     20.96 o 
   5 -11  15      591.74      585.53     44.56 o 
  -5 -10  15       27.73       17.93     18.00 o 
  -4 -10  15      416.07      414.66     36.56 o 
  -3 -10  15      322.21      353.33     50.98 o 
  -2 -10  15       55.24       37.53     24.07 o 
  -1 -10  15        4.40       -3.86     13.49 o 
   0 -10  15      928.16      896.10     47.30 o 
   1 -10  15       34.43       11.16     14.49 o 
   2 -10  15      285.84      269.14     30.49 o 
   3 -10  15        0.59       10.34     14.92 o 
   4 -10  15      216.89      251.71     32.29 o 
   5 -10  15       56.55       62.95     20.77 o 
  -6  -9  15      265.68      320.94     64.44 o 
  -5  -9  15        4.73       10.62     17.02 o 
  -4  -9  15        2.45       -2.19     13.60 o 
  -3  -9  15      387.07      426.97     50.27 o 
  -2  -9  15      383.46      350.84     29.41 o 
  -1  -9  15     1940.14     2169.81     68.61 o 
   0  -9  15       21.50        8.55     13.20 o 
   1  -9  15      823.92      881.49     46.81 o 
   2  -9  15        2.05        2.46     12.49 o 
   3  -9  15      381.36      360.98     35.73 o 
   4  -9  15       33.18       13.49     15.72 o 
   5  -9  15      129.67       92.75     22.96 o 
   6  -9  15      591.09      662.00     47.30 o 
  -7  -8  15      157.54      155.14     29.04 o 
  -6  -8  15       46.86       36.21     18.15 o 
  -5  -8  15       21.15       13.06     14.80 o 
  -4  -8  15      250.84      259.82     30.45 o 
  -3  -8  15      786.87      770.39     63.73 o 
  -2  -8  15      258.14      247.87     27.70 o 
  -1  -8  15      524.70      539.96     34.67 o 
   0  -8  15      165.70      159.53     23.01 o 
   1  -8  15       40.28       37.28     14.49 o 
   2  -8  15     1075.88     1073.35     52.40 o 
   3  -8  15      522.85      518.51     37.55 o 
   4  -8  15        1.03       -1.63     12.90 o 
   5  -8  15      462.80      477.29     39.30 o 
   6  -8  15      476.23      488.84     43.81 o 
  -8  -7  15      584.12      644.03     47.06 o 
  -7  -7  15        2.47        4.46     16.50 o 
  -6  -7  15      524.12      578.21     40.52 o 
  -5  -7  15      294.70      303.25     29.84 o 
  -4  -7  15     1539.09     1557.88     56.31 o 
  -3  -7  15       66.91       58.61     15.30 o 
  -2  -7  15      444.96      386.04     24.23 o 
  -1  -7  15      247.00      221.63     24.47 o 
   0  -7  15      150.51      107.76     19.23 o 
   1  -7  15      435.83      469.94     33.37 o 
   2  -7  15      381.77      353.57     31.29 o 
   3  -7  15        3.15        9.40     12.99 o 
   4  -7  15      425.34      438.85     35.88 o 
   5  -7  15      113.77      107.29     23.46 o 
   6  -7  15      307.10      293.19     35.27 o 
  -8  -6  15        1.49       18.41     17.02 o 
  -7  -6  15      554.91      565.20     56.65 o 
  -6  -6  15     1054.27     1096.86     52.18 o 
  -5  -6  15      484.20      461.51     40.36 o 
  -4  -6  15      526.39      499.02     32.64 o 
  -3  -6  15      243.83      192.01     22.45 o 
  -2  -6  15      714.98      654.62     39.65 o 
  -1  -6  15       98.36       58.64     14.52 o 
   0  -6  15     1025.23     1015.32     47.09 o 
   1  -6  15      628.61      628.19     37.68 o 
   2  -6  15      495.98      471.40     33.95 o 
   3  -6  15       18.09        7.76     11.76 o 
   4  -6  15       14.29        6.96     12.70 o 
   5  -6  15      464.70      448.80     37.78 o 
   6  -6  15      331.03      383.06     39.69 o 
  -9  -5  15        5.98        0.74     17.84 o 
  -8  -5  15       22.81       25.51     17.33 o 
  -7  -5  15      277.93      276.26     30.43 o 
  -6  -5  15       52.24       46.30     15.77 o 
  -5  -5  15     1143.96     1264.87     63.37 o 
  -4  -5  15      124.62      114.49     14.02 o 
  -3  -5  15     1829.95     1734.04     54.95 o 
  -2  -5  15      754.38      719.12     36.46 o 
  -1  -5  15      165.87      140.05     19.45 o 
   0  -5  15      880.51      861.16     42.25 o 
   1  -5  15     1136.64     1084.98     48.06 o 
   2  -5  15        0.96       -3.98     10.37 o 
   3  -5  15      261.51      243.41     28.26 o 
   4  -5  15      589.33      603.03     40.79 o 
   5  -5  15       47.31       39.50     17.64 o 
   6  -5  15      170.63      163.91     28.29 o 
  -9  -4  15       64.43       74.37     21.78 o 
  -8  -4  15       39.45       36.03     18.00 o 
  -7  -4  15       54.64       49.59     17.00 o 
  -6  -4  15      333.54      289.83     28.79 o 
  -5  -4  15        7.06        9.52     12.20 o 
  -4  -4  15     1200.12     1218.70     55.22 o 
  -3  -4  15     1276.76     1282.27     47.88 o 
  -2  -4  15       77.27       43.79     12.40 o 
  -1  -4  15     2855.49     2818.72     72.41 o 
   0  -4  15       27.49       32.21     12.26 o 
   1  -4  15      389.45      407.63     30.64 o 
   2  -4  15      387.82      326.04     27.99 o 
   3  -4  15     1151.99     1139.37     52.82 o 
   4  -4  15      149.98      136.09     23.28 o 
   5  -4  15      571.54      580.61     41.98 o 
   6  -4  15      153.36      190.86     30.21 o 
 -10  -3  15       10.25       -8.31     18.51 o 
  -9  -3  15      341.26      365.77     37.96 o 
  -8  -3  15       17.92        3.35     13.60 o 
  -7  -3  15       76.14       97.42     19.66 o 
  -6  -3  15       13.89       12.52     12.49 o 
  -5  -3  15     1453.39     1502.16     43.99 o 
  -4  -3  15      377.37      339.35     20.25 o 
  -3  -3  15       43.74       35.44      9.79 o 
  -2  -3  15     3883.91     3913.84     82.89 o 
  -1  -3  15       90.44       43.51     13.26 o 
   0  -3  15     1410.39     1382.70     55.94 o 
   1  -3  15     1011.89     1039.83     47.30 o 
   2  -3  15      807.96      834.40     46.38 o 
   3  -3  15       50.98       54.74     16.13 o 
   4  -3  15      295.00      262.98     30.35 o 
   5  -3  15     1337.22     1378.87     61.80 o 
   6  -3  15        2.86        5.92     16.50 o 
 -10  -2  15      132.51      109.36     25.10 o 
  -9  -2  15       45.74       50.35     20.24 o 
  -8  -2  15      113.93       95.48     21.74 o 
  -7  -2  15      528.70      476.92     35.04 o 
  -6  -2  15      263.28      298.86     28.49 o 
  -5  -2  15      210.86      223.17     19.00 o 
  -4  -2  15     1128.26     1115.30     35.03 o 
  -3  -2  15       53.45       53.84     13.26 o 
  -2  -2  15      249.08      241.47     24.47 o 
  -1  -2  15     1105.55     1025.01     44.81 o 
   0  -2  15       96.06       65.93     15.22 o 
   1  -2  15       25.60       33.89     13.09 o 
   2  -2  15      890.62      874.72     44.79 o 
   3  -2  15       73.64       64.46     17.00 o 
   4  -2  15     1203.27     1232.48     57.52 o 
   5  -2  15        4.63       10.32     16.00 o 
   6  -2  15     1541.48     1777.31     74.90 o 
 -10  -1  15       45.75       40.60     22.30 o 
  -9  -1  15      162.48      191.09     27.99 o 
  -8  -1  15      456.54      420.85     33.79 o 
  -7  -1  15      601.92      661.27     39.04 o 
  -6  -1  15     1488.74     1505.08     54.81 o 
  -5  -1  15     1266.34     1287.80     38.94 o 
  -4  -1  15      282.73      281.99     30.67 o 
  -3  -1  15      109.27      101.28     18.41 o 
  -2  -1  15      169.92      165.06     23.72 o 
  -1  -1  15       19.92        9.90     10.04 o 
   0  -1  15       91.77       55.70     14.61 o 
   1  -1  15     1521.36     1503.72     89.22 o 
   2  -1  15      340.50      328.15     29.71 o 
   3  -1  15      456.76      440.34     34.54 o 
   4  -1  15      189.98      173.26     26.48 o 
   5  -1  15      402.35      396.51     40.01 o 
 -10   0  15      258.53      307.17     36.04 o 
  -9   0  15       34.22       35.53     17.50 o 
  -8   0  15      178.87      182.95     25.75 o 
  -7   0  15      298.09      340.89     29.53 o 
  -6   0  15      392.20      309.58     20.63 o 
  -5   0  15      667.80      647.40     27.95 o 
  -4   0  15      139.88       92.37     12.79 o 
  -3   0  15     1190.91     1183.38     47.31 o 
  -2   0  15        6.33        2.12      8.51 o 
  -1   0  15      825.99      804.78     41.55 o 
   0   0  15      449.90      468.15     37.53 o 
   1   0  15     1426.96     1323.07     53.51 o 
   2   0  15       53.61       62.78     17.27 o 
   3   0  15      531.25      532.73     37.96 o 
   4   0  15        0.52       -9.12     12.49 o 
   5   0  15       19.73       23.40     18.44 o 
 -11   1  15      319.92      364.56     40.41 o 
 -10   1  15      236.29      224.04     30.79 o 
  -9   1  15      515.27      579.26     40.41 o 
  -8   1  15        2.12       10.74     14.29 o 
  -7   1  15      541.30      552.82     35.78 o 
  -6   1  15     1096.44     1156.55     38.14 o 
  -5   1  15      402.94      381.79     22.84 o 
  -4   1  15     1179.27     1235.13     37.48 o 
  -3   1  15      546.50      514.85     32.04 o 
  -2   1  15      813.58      818.84     41.02 o 
  -1   1  15     1166.84     1143.29     48.50 o 
   0   1  15      835.54      894.73     44.76 o 
   1   1  15      834.63      806.57     43.53 o 
   2   1  15       21.90       12.44     11.99 o 
   3   1  15      543.18      498.05     37.54 o 
   4   1  15      267.81      272.57     32.54 o 
   5   1  15        0.67       -0.86     17.77 o 
 -11   2  15      355.70      363.15     39.97 o 
 -10   2  15       50.39       33.96     18.73 o 
  -9   2  15      115.13      125.86     24.02 o 
  -8   2  15        0.01       -1.42     14.52 o 
  -7   2  15      604.22      681.98     31.15 o 
  -6   2  15      470.87      436.98     25.04 o 
  -5   2  15     2409.29     2679.20     56.60 o 
  -4   2  15       40.01       19.09      8.81 o 
  -3   2  15       16.35       10.62     10.25 o 
  -2   2  15     1920.10     2143.91     65.45 o 
  -1   2  15      478.51      455.63     32.00 o 
   0   2  15      723.66      739.51     41.55 o 
   1   2  15      406.53      451.40     34.77 o 
   2   2  15      934.81     1020.32     51.54 o 
   3   2  15       10.40        5.26     13.09 o 
   4   2  15        2.65       -1.02     15.48 o 
 -11   3  15       10.69       16.29     28.32 o 
 -10   3  15      138.35      121.79     38.24 o 
  -9   3  15       67.92       71.64     21.24 o 
  -8   3  15      445.97      476.55     35.48 o 
  -7   3  15      130.43      133.00     17.16 o 
  -6   3  15      814.93      789.86     33.01 o 
  -5   3  15     2213.93     2460.33     74.88 o 
  -4   3  15        9.96        9.12      8.85 o 
  -3   3  15     1116.64     1186.22     54.52 o 
  -2   3  15       52.78       34.03     13.09 o 
  -1   3  15     1391.68     1297.17     52.46 o 
   0   3  15      754.97      656.81     61.96 o 
   1   3  15       67.68       49.59     16.72 o 
   2   3  15       23.75       30.45     16.27 o 
   3   3  15      223.50      217.63     35.05 o 
   4   3  15      471.56      544.50     43.31 o 
 -11   4  15      163.51      150.11     44.61 o 
 -10   4  15       15.76        7.08     26.20 o 
  -9   4  15      263.83      282.52     48.86 o 
  -8   4  15      570.74      533.69     49.57 o 
  -7   4  15       34.05       39.17     16.77 o 
  -6   4  15      226.27      226.12     27.93 o 
  -5   4  15       35.29       22.05     10.57 o 
  -4   4  15     1519.32     1669.41     45.52 o 
  -3   4  15      658.44      711.08     39.02 o 
  -2   4  15       58.66       28.32     13.52 o 
  -1   4  15      341.71      328.35     34.34 o 
   0   4  15        7.59       -0.51     12.20 o 
   1   4  15      650.20      655.44     42.02 o 
   2   4  15        6.02       -3.90     14.76 o 
   3   4  15      434.51      401.44     38.94 o 
 -10   5  15       48.75       42.48     30.45 o 
  -9   5  15      629.74      589.83     62.31 o 
  -8   5  15      785.40      753.01     45.65 o 
  -7   5  15      712.55      768.63     44.79 o 
  -6   5  15        1.24        5.35     12.76 o 
  -5   5  15     1110.47     1192.44     51.60 o 
  -4   5  15       14.24        0.71     16.29 o 
  -3   5  15        1.58       -3.26     11.26 o 
  -2   5  15      170.19      136.98     21.01 o 
  -1   5  15       49.91       25.56     15.12 o 
   0   5  15      106.89      112.94     21.67 o 
   1   5  15      676.59      647.40     43.02 o 
   2   5  15       70.55       79.38     23.37 o 
 -10   6  15        6.88        6.37     26.91 o 
  -9   6  15      643.14      624.59     44.35 o 
  -8   6  15       15.04       27.62     17.52 o 
  -7   6  15      196.93      182.29     25.75 o 
  -6   6  15      401.91      380.85     32.72 o 
  -5   6  15      205.49      229.49     28.42 o 
  -4   6  15      307.19      237.21     42.48 o 
  -3   6  15      546.03      536.02     55.94 o 
  -2   6  15       48.54       14.87     22.66 o 
  -1   6  15      238.96      173.48     38.94 o 
   0   6  15       66.36       41.07     25.49 o 
   1   6  15        1.50        7.79     21.95 o 
   2   6  15        1.96       15.47     18.95 o 
 -10   7  15       54.85       85.68     36.82 o 
  -9   7  15      164.97      218.86     31.25 o 
  -8   7  15       39.14       28.32     17.27 o 
  -7   7  15      295.96      310.23     33.73 o 
  -6   7  15      768.53      717.55     44.81 o 
  -5   7  15       93.04       54.83     18.34 o 
  -4   7  15      109.79       77.18     28.32 o 
  -3   7  15       72.85       36.11     26.20 o 
  -2   7  15     1675.83     1867.92    107.63 o 
  -1   7  15       36.21       36.11     24.07 o 
   0   7  15        9.91       -2.12     23.37 o 
   1   7  15       36.73       28.32     29.74 o 
  -9   8  15      242.66      264.22     35.55 o 
  -8   8  15      199.14      138.73     28.53 o 
  -7   8  15       10.72        4.98     15.93 o 
  -6   8  15      418.71      450.38     37.51 o 
  -5   8  15      270.79      260.56     32.04 o 
  -4   8  15      341.73      329.97     53.11 o 
  -3   8  15     1145.71     1172.58     87.09 o 
  -2   8  15        9.75       14.16     26.91 o 
  -1   8  15      415.34      427.68     61.60 o 
   0   8  15       86.06       93.47     36.11 o 
  -9   9  15       19.27       24.78     19.91 o 
  -8   9  15        3.90       -9.63     17.14 o 
  -7   9  15       57.43       51.66     21.27 o 
  -6   9  15      255.85      265.55     33.79 o 
  -5   9  15       79.53       47.28     19.77 o 
  -4   9  15       48.09       33.99     28.32 o 
  -3   9  15       26.83       29.74     26.20 o 
  -2   9  15      825.53      988.48     85.68 o 
  -7  10  15      237.21      186.99     31.15 o 
  -6  10  15       18.34       20.22     19.73 o 
  -5  10  15       95.28      125.85     27.52 o 
  -4  10  15        0.50      -16.29     24.78 o 
  -2 -12  16      368.72      388.74     56.65 o 
  -1 -12  16      182.34      189.77     41.07 o 
   0 -12  16      669.42      698.85     45.49 o 
   1 -12  16      706.96      746.18     48.56 o 
   2 -12  16      321.71      318.74     36.04 o 
   3 -12  16       21.92        6.02     19.03 o 
  -4 -11  16       94.16       58.06     33.28 o 
  -3 -11  16      460.21      528.23     60.19 o 
  -2 -11  16       42.12       48.15     28.32 o 
  -1 -11  16       85.64       82.14     21.53 o 
   0 -11  16      135.79      124.38     24.02 o 
   1 -11  16      109.19      141.13     31.86 o 
   2 -11  16      211.08      183.10     28.29 o 
   3 -11  16        4.73       -1.34     18.44 o 
   4 -11  16       26.74       16.37     20.01 o 
  -5 -10  16       40.64       43.19     29.74 o 
  -4 -10  16      252.82      271.90     49.57 o 
  -3 -10  16       45.27       58.06     27.62 o 
  -2 -10  16      681.42      725.08     64.44 o 
  -1 -10  16       26.58        9.16     15.00 o 
   0 -10  16       14.83        7.83     13.76 o 
   1 -10  16       26.36       29.46     16.77 o 
   2 -10  16      344.84      293.53     33.54 o 
   3 -10  16      461.74      482.40     44.26 o 
   4 -10  16        0.14        0.09     17.44 o 
  -6  -9  16       25.13       11.04     18.51 o 
  -5  -9  16       62.84       70.10     31.86 o 
  -4  -9  16        0.08        4.96     23.37 o 
  -3  -9  16      177.42      176.31     39.65 o 
  -2  -9  16        0.40        1.36     12.76 o 
  -1  -9  16       48.51       47.40     17.27 o 
   0  -9  16      170.11      143.15     23.97 o 
   1  -9  16     1001.00      980.37     51.00 o 
   2  -9  16       93.43       78.71     20.67 o 
   3  -9  16       77.49       35.79     17.00 o 
   4  -9  16      272.60      256.43     38.94 o 
   5  -9  16      143.29      139.85     28.04 o 
  -7  -8  16       22.43       18.43     18.77 o 
  -6  -8  16      523.14      606.63     64.44 o 
  -5  -8  16      109.01      101.29     22.18 o 
  -4  -8  16      130.81      126.75     33.28 o 
  -3  -8  16      186.27      186.93     37.53 o 
  -2  -8  16       14.95       10.66     12.70 o 
  -1  -8  16      225.41      222.51     26.41 o 
   0  -8  16        1.74       -5.33     11.76 o 
   1  -8  16      701.67      689.06     42.02 o 
   2  -8  16      211.44      185.03     26.78 o 
   3  -8  16      425.92      424.66     35.27 o 
   4  -8  16      316.55      264.21     31.65 o 
   5  -8  16      303.49      300.90     35.79 o 
  -7  -7  16      385.81      405.15     39.61 o 
  -6  -7  16      195.58      223.23     29.03 o 
  -5  -7  16      760.99      789.27     61.60 o 
  -4  -7  16        0.44       10.62     20.53 o 
  -3  -7  16     1424.74     1531.22     55.97 o 
  -2  -7  16      312.03      308.73     27.89 o 
  -1  -7  16      243.64      212.59     25.40 o 
   0  -7  16      801.75      807.01     43.34 o 
   1  -7  16       69.44       42.07     15.14 o 
   2  -7  16      262.78      277.54     30.72 o 
   3  -7  16      281.55      286.56     32.44 o 
   4  -7  16      227.52      196.77     35.05 o 
   5  -7  16      154.47      141.99     27.26 o 
  -8  -6  16      117.93      119.01     26.25 o 
  -7  -6  16        4.37        0.03     16.27 o 
  -6  -6  16      228.84      207.49     27.48 o 
  -5  -6  16       93.66       81.19     19.27 o 
  -4  -6  16      146.34      123.91     30.45 o 
  -3  -6  16      421.47      409.85     29.92 o 
  -2  -6  16       62.44       45.30     14.11 o 
  -1  -6  16     1694.55     1780.91     61.48 o 
   0  -6  16       44.74       35.84     13.26 o 
   1  -6  16      766.21      824.91     44.14 o 
   2  -6  16      525.78      513.34     37.10 o 
   3  -6  16       65.65       44.55     17.22 o 
   4  -6  16      613.12      558.01     41.05 o 
   5  -6  16       91.37       87.55     32.22 o 
  -8  -5  16       40.87       41.75     19.27 o 
  -7  -5  16        3.09        6.30     15.26 o 
  -6  -5  16      174.84      195.80     26.54 o 
  -5  -5  16      548.23      612.48     37.50 o 
  -4  -5  16      720.99      677.57     36.05 o 
  -3  -5  16       52.63       26.01     12.56 o 
  -2  -5  16      556.10      532.48     40.36 o 
  -1  -5  16      195.08      186.71     22.74 o 
   0  -5  16      927.16      901.20     45.14 o 
   1  -5  16      386.34      410.60     32.22 o 
   2  -5  16      549.20      524.04     36.28 o 
   3  -5  16      239.42      271.86     30.54 o 
   4  -5  16      131.54      114.37     22.51 o 
   5  -5  16      446.49      486.03     40.47 o 
  -9  -4  16        6.89       11.41     18.23 o 
  -8  -4  16      303.64      386.42     38.74 o 
  -7  -4  16      818.91      852.76     59.12 o 
  -6  -4  16       94.95       76.84     19.51 o 
  -5  -4  16     1858.01     1938.05    105.86 o 
  -4  -4  16        0.26       -2.83      9.86 o 
  -3  -4  16      794.62      787.28     38.90 o 
  -2  -4  16      455.00      369.60     27.92 o 
  -1  -4  16      754.38      727.96     39.02 o 
   0  -4  16     1476.07     1278.34     53.01 o 
   1  -4  16      583.54      555.65     36.96 o 
   2  -4  16      355.19      345.88     33.16 o 
   3  -4  16        1.27       10.05     13.22 o 
   4  -4  16      430.63      511.28     39.24 o 
   5  -4  16      128.45      128.74     26.02 o 
  -9  -3  16      720.45      827.23     80.01 o 
  -8  -3  16      141.13      143.65     25.10 o 
  -7  -3  16      202.17      205.37     26.78 o 
  -6  -3  16      278.98      294.52     29.41 o 
  -5  -3  16        1.87        2.58      9.26 o 
  -4  -3  16       98.39       78.94     16.52 o 
  -3  -3  16      394.10      341.25     26.41 o 
  -2  -3  16       99.32       55.85     17.70 o 
  -1  -3  16     1027.67     1009.25     46.15 o 
   0  -3  16       61.49       48.32     14.71 o 
   1  -3  16       47.83       29.03     13.52 o 
   2  -3  16      107.88       80.91     18.95 o 
   3  -3  16     1024.03      959.35     58.77 o 
   4  -3  16        8.53        0.35     14.52 o 
   5  -3  16      101.83       91.84     21.77 o 
 -10  -2  16      176.55      172.78     30.76 o 
  -9  -2  16      326.19      372.44     38.30 o 
  -8  -2  16       67.90       50.29     18.77 o 
  -7  -2  16      222.44      235.59     28.26 o 
  -6  -2  16      152.42      149.45     22.51 o 
  -5  -2  16     1538.74     1679.71     45.26 o 
  -4  -2  16       26.24       22.44     11.99 o 
  -3  -2  16       15.31       12.91     10.48 o 
  -2  -2  16        1.81        7.43     10.01 o 
  -1  -2  16       72.99       60.82     15.62 o 
   0  -2  16      875.99      889.50     44.71 o 
   1  -2  16     1739.40     1697.39     62.30 o 
   2  -2  16      371.02      399.36     45.32 o 
   3  -2  16       63.15       65.89     18.20 o 
   4  -2  16        2.01       -2.39     14.26 o 
   5  -2  16      323.59      321.09     36.28 o 
 -10  -1  16      158.80      207.92     32.27 o 
  -9  -1  16      213.99      188.00     28.79 o 
  -8  -1  16       48.02       40.53     18.00 o 
  -7  -1  16      369.06      361.99     32.50 o 
  -6  -1  16      588.15      584.92     28.03 o 
  -5  -1  16      211.21      203.42     18.92 o 
  -4  -1  16      229.52      204.00     23.28 o 
  -3  -1  16       12.60        8.85     10.51 o 
  -2  -1  16      472.26      447.21     31.29 o 
  -1  -1  16      931.12      902.37     44.05 o 
   0  -1  16      806.65      721.48     41.02 o 
   1  -1  16      589.76      615.70     40.02 o 
   2  -1  16      487.11      451.71     35.17 o 
   3  -1  16        0.30       -6.37     13.02 o 
   4  -1  16        5.24        8.61     14.21 o 
   5  -1  16       21.00       12.77     18.00 o 
 -10   0  16       11.50       -6.01     16.77 o 
  -9   0  16      326.88      372.45     37.01 o 
  -8   0  16       12.26       22.00     15.77 o 
  -7   0  16      143.26      173.27     24.09 o 
  -6   0  16      624.47      611.16     29.05 o 
  -5   0  16       49.19       19.97      9.99 o 
  -4   0  16      436.76      401.54     29.04 o 
  -3   0  16      700.36      658.55     37.30 o 
  -2   0  16     1780.28     1871.08     77.18 o 
  -1   0  16      724.82      681.68     46.73 o 
   0   0  16     1402.11     1364.69     56.08 o 
   1   0  16      494.59      541.17     52.40 o 
   2   0  16       11.24        8.85     13.02 o 
   3   0  16      120.10      104.39     22.01 o 
   4   0  16       20.47       16.82     16.50 o 
 -10   1  16      319.63      345.91     38.54 o 
  -9   1  16       88.87       98.72     22.45 o 
  -8   1  16      610.08      592.71     39.97 o 
  -7   1  16      548.70      589.51     38.01 o 
  -6   1  16      309.33      305.06     23.42 o 
  -5   1  16     1982.68     2257.84     53.28 o 
  -4   1  16       11.30        4.66     10.76 o 
  -3   1  16     3028.69     3149.01     80.04 o 
  -2   1  16      364.09      346.32     28.99 o 
  -1   1  16      860.09      884.13     45.26 o 
   0   1  16       68.82       52.98     16.32 o 
   1   1  16      315.61      281.01     30.64 o 
   2   1  16      594.27      631.45     42.02 o 
   3   1  16      272.93      236.74     32.93 o 
   4   1  16        0.62        7.06     16.50 o 
 -10   2  16      197.10      214.62     32.15 o 
  -9   2  16       23.38       23.59     17.00 o 
  -8   2  16       30.80       53.37     17.64 o 
  -7   2  16       10.87        4.89     10.61 o 
  -6   2  16      130.64      111.26     13.42 o 
  -5   2  16      363.47      367.85     23.41 o 
  -4   2  16     1066.90     1039.13     45.99 o 
  -3   2  16      606.24      603.52     36.89 o 
  -2   2  16      297.02      284.24     28.99 o 
  -1   2  16     1076.91     1108.63     50.57 o 
   0   2  16       18.78       13.47     12.76 o 
   1   2  16     1285.29     1344.53     59.64 o 
   2   2  16       57.39       22.30     16.02 o 
   3   2  16      213.00      182.88     29.03 o 
 -10   3  16      138.50      137.37     40.36 o 
  -9   3  16       82.71      112.59     35.40 o 
  -8   3  16       11.28       14.40     14.62 o 
  -7   3  16      509.47      586.99     30.60 o 
  -6   3  16      207.95      167.07     18.74 o 
  -5   3  16      996.35     1050.42     46.57 o 
  -4   3  16     1381.26     1495.24     56.63 o 
  -3   3  16       21.90       12.49     12.49 o 
  -2   3  16      842.26      896.85     83.91 o 
  -1   3  16      360.56      352.74     30.79 o 
   0   3  16      966.19      995.12     50.04 o 
   1   3  16      102.14       87.98     26.20 o 
   2   3  16     1623.72     1787.65     71.08 o 
   3   3  16      298.90      313.64     36.96 o 
 -10   4  16      193.88      240.75     49.57 o 
  -9   4  16      185.42      150.11     39.65 o 
  -8   4  16      339.69      282.44     31.72 o 
  -7   4  16       63.82       79.78     19.35 o 
  -6   4  16      196.21      159.80     18.92 o 
  -5   4  16      674.20      710.51     39.91 o 
  -4   4  16      848.15      822.36     42.50 o 
  -3   4  16     1320.76     1433.57     56.35 o 
  -2   4  16      495.32      382.76     32.29 o 
  -1   4  16       19.79       24.41     15.12 o 
   0   4  16      561.22      534.48     38.68 o 
   1   4  16       26.43       22.93     16.77 o 
   2   4  16      168.04      162.63     28.29 o 
 -10   5  16      119.14       78.60     34.70 o 
  -9   5  16      798.20      858.20     73.64 o 
  -8   5  16        2.49       11.76     15.50 o 
  -7   5  16      150.75      121.40     42.84 o 
  -6   5  16       83.37       59.56     18.53 o 
  -5   5  16      946.25      846.87     67.98 o 
  -4   5  16      435.07      470.17     53.81 o 
  -3   5  16       48.37       36.11     21.95 o 
  -2   5  16      524.66      526.36     37.18 o 
  -1   5  16      748.94      840.82     46.48 o 
   0   5  16      289.93      269.83     47.44 o 
   1   5  16       79.17       79.31     22.01 o 
   2   5  16        6.32       10.11     19.01 o 
 -10   6  16      842.54      895.02     82.85 o 
  -9   6  16       71.47       52.40     21.43 o 
  -8   6  16        1.46       10.61     17.77 o 
  -7   6  16       23.93       15.23     16.77 o 
  -6   6  16       64.39       52.33     17.77 o 
  -5   6  16      307.95      283.94     46.03 o 
  -4   6  16       15.54       24.07     23.37 o 
  -3   6  16      573.27      569.30     60.90 o 
  -2   6  16      389.19      375.28     53.81 o 
  -1   6  16        6.16        5.66     23.37 o 
   0   6  16        4.56        7.79     22.66 o 
   1   6  16      122.61      139.49     40.36 o 
  -9   7  16        1.26      -13.73     19.23 o 
  -8   7  16      324.84      285.99     35.01 o 
  -7   7  16       26.64        8.14     16.02 o 
  -6   7  16      156.10      144.97     25.98 o 
  -5   7  16       72.95       50.98     26.91 o 
  -4   7  16     1036.25     1107.44     84.26 o 
  -3   7  16        0.46       14.87     22.66 o 
  -2   7  16       20.89       17.70     23.37 o 
  -1   7  16      323.04      385.90     58.06 o 
   0   7  16        0.46       12.75     26.91 o 
  -9   8  16      209.15      237.84     34.88 o 
  -8   8  16       72.71       64.64     23.02 o 
  -7   8  16      478.63      528.88     42.25 o 
  -6   8  16       13.76       13.31     17.50 o 
  -5   8  16       93.66       86.39     32.57 o 
  -4   8  16      438.19      388.03     58.06 o 
  -3   8  16       18.64       21.95     26.91 o 
  -2   8  16     1524.96     1752.50    110.46 o 
  -1   8  16        4.46       -6.37     23.37 o 
  -7   9  16      165.93      184.98     30.54 o 
  -6   9  16      179.56      166.93     29.76 o 
  -5   9  16      461.78      528.23     65.14 o 
  -4   9  16       68.17       43.90     28.32 o 
  -3   9  16      454.36      499.20     69.39 o 
  -1 -12  17      164.04      180.56     43.19 o 
   0 -12  17        2.61        6.17     18.53 o 
   1 -12  17     1319.25     1670.60     71.82 o 
  -3 -11  17        0.26      -14.16     26.20 o 
  -2 -11  17        1.83        1.42     24.07 o 
  -1 -11  17        0.08        2.12     23.37 o 
   0 -11  17      479.52      567.91     42.02 o 
   1 -11  17       60.11       44.86     20.27 o 
   2 -11  17      392.21      404.44     40.80 o 
   3 -11  17      258.85      288.91     36.78 o 
  -4 -10  17       11.90       23.37     26.91 o 
  -3 -10  17      251.77      263.41     48.15 o 
  -2 -10  17      151.56      165.69     37.53 o 
  -1 -10  17      463.68      524.07     39.47 o 
   0 -10  17        0.07       -7.43     15.02 o 
   1 -10  17      177.88      141.47     39.30 o 
   2 -10  17      280.63      294.88     34.54 o 
   3 -10  17       70.30       76.72     22.74 o 
   4 -10  17      471.05      459.57     41.98 o 
  -5  -9  17        9.96       -2.83     21.24 o 
  -4  -9  17      634.13      713.75     68.68 o 
  -3  -9  17       69.42       70.10     29.74 o 
  -2  -9  17     1012.90     1060.93     51.11 o 
  -1  -9  17      247.67      188.26     29.39 o 
   0  -9  17       75.87       46.35     16.72 o 
   1  -9  17      599.99      552.68     40.28 o 
   2  -9  17      170.62       98.39     23.01 o 
   3  -9  17      606.64      654.96     44.76 o 
   4  -9  17      293.59      267.67     33.54 o 
  -6  -8  17        0.07        0.71     22.66 o 
  -5  -8  17      543.38      511.94     58.06 o 
  -4  -8  17      594.44      568.59     60.90 o 
  -3  -8  17      674.59      790.93     68.68 o 
  -2  -8  17       32.77       27.71     14.92 o 
  -1  -8  17      168.25      160.94     24.90 o 
   0  -8  17      193.09      153.35     30.80 o 
   1  -8  17      466.62      411.41     35.99 o 
   2  -8  17      116.53       85.84     21.17 o 
   3  -8  17       20.65        1.88     20.18 o 
   4  -8  17       24.01       23.85     18.23 o 
  -7  -7  17       34.30       54.77     26.55 o 
  -6  -7  17      249.32      287.48     50.98 o 
  -5  -7  17      183.55      140.20     36.11 o 
  -4  -7  17      209.40      162.86     38.24 o 
  -3  -7  17      399.63      367.42     26.08 o 
  -2  -7  17      350.32      348.76     32.22 o 
  -1  -7  17      634.59      617.00     39.02 o 
   0  -7  17        2.75        7.94     12.76 o 
   1  -7  17       21.05        6.51     13.20 o 
   2  -7  17      101.29       86.46     20.74 o 
   3  -7  17      403.79      376.51     37.51 o 
   4  -7  17       77.99       64.40     22.66 o 
   5  -7  17      286.02      306.96     37.60 o 
  -8  -6  17       45.10       28.85     20.24 o 
  -7  -6  17      185.46      184.78     32.93 o 
  -6  -6  17      206.78      150.11     38.94 o 
  -5  -6  17     1160.23     1365.18     89.22 o 
  -4  -6  17      126.83       99.13     31.16 o 
  -3  -6  17       39.39       16.40     12.58 o 
  -2  -6  17      140.19      140.86     22.07 o 
  -1  -6  17      168.50      121.79     20.46 o 
   0  -6  17      469.80      457.29     34.16 o 
   1  -6  17      210.25      213.68     27.48 o 
   2  -6  17       26.29       28.56     15.22 o 
   3  -6  17       40.87       45.36     18.06 o 
   4  -6  17     1149.37     1131.54     58.32 o 
   5  -6  17      413.54      417.97     41.98 o 
  -8  -5  17      222.37      266.61     35.55 o 
  -7  -5  17      116.38       90.95     22.51 o 
  -6  -5  17      191.02      145.86     34.70 o 
  -5  -5  17       60.11       43.90     23.37 o 
  -4  -5  17       51.95       25.38     14.52 o 
  -3  -5  17      687.09      674.83     37.57 o 
  -2  -5  17       14.86        6.60     10.71 o 
  -1  -5  17     1036.97     1069.09     48.79 o 
   0  -5  17       34.72       27.72     13.60 o 
   1  -5  17      963.00      963.14     49.30 o 
   2  -5  17      115.60       88.87     19.77 o 
   3  -5  17      262.72      280.69     35.76 o 
   4  -5  17        0.55        3.94     15.26 o 
   5  -5  17        0.12        2.28     16.84 o 
  -9  -4  17      111.84      108.64     25.48 o 
  -8  -4  17       82.79      112.35     38.59 o 
  -7  -4  17       22.30       32.67     17.44 o 
  -6  -4  17      550.03      560.09     58.06 o 
  -5  -4  17        2.64       -2.12     16.99 o 
  -4  -4  17     1370.17     1437.17     53.76 o 
  -3  -4  17        2.92        0.88     10.37 o 
  -2  -4  17      516.26      515.59     34.37 o 
  -1  -4  17      221.00      221.35     32.93 o 
   0  -4  17     1042.64      919.52     46.76 o 
   1  -4  17     1348.30     1437.63     77.54 o 
   2  -4  17      787.02      763.67     45.76 o 
   3  -4  17      144.49      137.48     24.78 o 
   4  -4  17       48.12       27.91     16.94 o 
   5  -4  17      649.47      732.96     50.09 o 
  -9  -3  17      137.35      137.07     28.53 o 
  -8  -3  17      383.38      377.43     38.05 o 
  -7  -3  17      139.13      135.99     24.19 o 
  -6  -3  17       14.35        3.54     19.12 o 
  -5  -3  17      333.79      318.47     27.71 o 
  -4  -3  17      300.02      253.67     22.19 o 
  -3  -3  17      443.82      404.15     30.21 o 
  -2  -3  17       73.52       60.13     16.13 o 
  -1  -3  17      396.75      379.03     30.79 o 
   0  -3  17      287.82      261.56     28.42 o 
   1  -3  17       14.40       12.41     12.08 o 
   2  -3  17        0.68       -1.57     11.76 o 
   3  -3  17        6.70       15.16     14.76 o 
   4  -3  17      305.09      331.54     35.51 o 
  -9  -2  17       44.31       26.91     19.53 o 
  -8  -2  17      294.53      327.17     35.78 o 
  -7  -2  17       67.96       77.91     19.66 o 
  -6  -2  17      506.78      606.83     56.65 o 
  -5  -2  17       38.32       24.86     13.20 o 
  -4  -2  17      278.24      239.33     25.91 o 
  -3  -2  17        4.92        2.48     10.51 o 
  -2  -2  17      957.77      845.39     61.25 o 
  -1  -2  17     1357.57     1435.18     57.20 o 
   0  -2  17       15.23        6.17     12.26 o 
   1  -2  17     2146.50     2263.45     84.26 o 
   2  -2  17      448.35      394.37     35.73 o 
   3  -2  17      675.57      659.48     44.96 o 
   4  -2  17      105.54       83.20     23.03 o 
  -9  -1  17       86.07       67.73     22.01 o 
  -8  -1  17       10.02       23.74     16.22 o 
  -7  -1  17      475.68      514.49     36.80 o 
  -6  -1  17       33.20       19.83     19.83 o 
  -5  -1  17      325.44      363.73     29.03 o 
  -4  -1  17       12.01       12.64     10.48 o 
  -3  -1  17      793.27      783.85     41.30 o 
  -2  -1  17      139.61      113.41     19.45 o 
  -1  -1  17      132.45       83.69     19.23 o 
   0  -1  17     1014.46     1004.30     62.31 o 
   1  -1  17      212.22      205.54     46.03 o 
   2  -1  17     1406.44     1405.50     61.99 o 
   3  -1  17      900.67      990.07     53.78 o 
   4  -1  17       22.95       27.17     17.77 o 
 -10   0  17      554.56      674.65     48.80 o 
  -9   0  17       15.01        7.88     17.01 o 
  -8   0  17      192.45      171.43     27.52 o 
  -7   0  17       19.97        8.27     14.26 o 
  -6   0  17      278.70      245.45     43.55 o 
  -5   0  17     1170.54     1128.82     48.54 o 
  -4   0  17      189.57      156.49     22.51 o 
  -3   0  17      552.11      593.23     37.30 o 
  -2   0  17      317.18      299.73     31.51 o 
  -1   0  17      222.13      202.23     28.32 o 
   0   0  17       86.03       59.89     17.00 o 
   1   0  17     1572.86     1604.84     64.80 o 
   2   0  17     1107.09     1054.39     71.87 o 
   3   0  17       38.09       26.55     18.02 o 
   4   0  17      132.95      112.74     26.20 o 
 -10   1  17       11.04        4.33     19.73 o 
  -9   1  17      218.45      290.02     34.88 o 
  -8   1  17      114.31      109.77     23.78 o 
  -7   1  17      220.29      221.52     27.20 o 
  -6   1  17      922.09      882.12     35.82 o 
  -5   1  17        3.77       11.33     12.52 o 
  -4   1  17     1826.20     1923.86     64.33 o 
  -3   1  17      261.12      217.21     25.98 o 
  -2   1  17      270.40      278.31     29.29 o 
  -1   1  17        0.15       -0.58     11.99 o 
   0   1  17     1338.19     1320.80     57.25 o 
   1   1  17      232.17      243.21     57.35 o 
   2   1  17       88.68       86.00     21.74 o 
   3   1  17       47.71       34.19     18.85 o 
 -10   2  17      219.61      237.92     48.86 o 
  -9   2  17      219.04      220.08     30.93 o 
  -8   2  17     1305.73     1430.39     60.93 o 
  -7   2  17       16.07       13.83     12.10 o 
  -6   2  17       69.75       39.14     24.43 o 
  -5   2  17      779.92      810.81     66.56 o 
  -4   2  17        2.72        5.66     11.52 o 
  -3   2  17      555.22      551.91     36.24 o 
  -2   2  17       29.91       14.34     12.99 o 
  -1   2  17      169.21      155.40     24.19 o 
   0   2  17      142.38      138.96     24.09 o 
   1   2  17      226.86      202.67     28.54 o 
   2   2  17       86.65       99.59     23.28 o 
   3   2  17       61.61       42.43     20.46 o 
 -10   3  17      162.38      168.52     45.32 o 
  -9   3  17       87.32       80.72     34.70 o 
  -8   3  17       12.64       -7.79     23.37 o 
  -7   3  17       91.44       56.38     14.84 o 
  -6   3  17      490.82      477.98     33.87 o 
  -5   3  17       12.58        7.08     12.52 o 
  -4   3  17     1316.55     1311.48     55.19 o 
  -3   3  17       45.55       31.39     15.00 o 
  -2   3  17        2.20        9.91     13.02 o 
  -1   3  17      281.72      293.70     31.94 o 
   0   3  17       25.22       35.68     16.77 o 
   1   3  17      519.76      569.81     42.92 o 
   2   3  17        6.20       -6.07     16.50 o 
 -10   4  17       52.48       36.11     32.57 o 
  -9   4  17      362.94      359.71     55.23 o 
  -8   4  17      395.70      329.70     35.17 o 
  -7   4  17       35.53       66.28     19.95 o 
  -6   4  17       23.28       18.41     19.12 o 
  -5   4  17      702.04      711.95     41.63 o 
  -4   4  17      776.84      780.95     43.85 o 
  -3   4  17       18.35        3.70     12.40 o 
  -2   4  17      339.74      317.67     32.86 o 
  -1   4  17       98.09       91.69     21.51 o 
   0   4  17     1396.46     1570.54    116.48 o 
   1   4  17       75.54       78.80     23.02 o 
  -9   5  17       10.88       20.53     30.45 o 
  -8   5  17      674.34      681.44     45.29 o 
  -7   5  17      395.34      411.59     38.80 o 
  -6   5  17      321.74      276.86     46.73 o 
  -5   5  17       65.71       48.86     24.78 o 
  -4   5  17      122.60       92.05     30.45 o 
  -3   5  17      632.63      698.17     66.56 o 
  -2   5  17       17.27        4.25     21.95 o 
  -1   5  17      714.87      705.25     68.68 o 
   0   5  17       52.59       41.76     19.45 o 
   1   5  17      110.20       82.17     30.45 o 
  -9   6  17      163.82      195.43     43.90 o 
  -8   6  17      909.57     1051.10     56.31 o 
  -7   6  17       11.61        6.17     16.43 o 
  -6   6  17       88.33       66.56     29.03 o 
  -5   6  17        9.10        2.12     21.24 o 
  -4   6  17      686.91      650.73     65.85 o 
  -3   6  17       20.42       21.24     21.95 o 
  -2   6  17     1150.37     1303.58     92.05 o 
  -1   6  17      461.86      517.61     60.90 o 
   0   6  17       36.98       51.69     30.45 o 
  -8   7  17       31.30       29.82     21.37 o 
  -7   7  17       33.01       40.19     20.16 o 
  -6   7  17        6.60        6.37     23.37 o 
  -5   7  17      267.87      254.20     48.15 o 
  -4   7  17       61.31       27.62     24.78 o 
  -3   7  17      527.31      538.85     63.73 o 
  -2   7  17        5.20       -8.50     23.37 o 
  -1   7  17      148.40      198.97     45.32 o 
  -7   8  17        0.53      -17.70     24.78 o 
  -6   8  17      571.11      601.16     67.27 o 
  -5   8  17       14.83       16.99     26.91 o 
  -4   8  17       14.09       21.95     28.32 o 
  -3   8  17      355.73      352.62     59.48 o 
  -2 -11  18      213.33      252.79     48.86 o 
  -1 -11  18      634.81      803.67     75.76 o 
   0 -11  18       61.30       43.03     21.51 o 
   1 -11  18      362.46      401.22     41.75 o 
  -3 -10  18      688.50      775.35     72.22 o 
  -2 -10  18      136.97      144.45     38.94 o 
  -1 -10  18       82.09       65.40     20.74 o 
   0 -10  18      412.66      424.46     38.78 o 
   1 -10  18       88.53       55.07     21.46 o 
   2 -10  18      419.23      458.43     41.78 o 
  -5  -9  18      240.94      193.31     46.03 o 
  -4  -9  18        2.63       -1.42     24.07 o 
  -3  -9  18      158.43      176.31     41.78 o 
  -2  -9  18        1.43      -10.62     21.24 o 
  -1  -9  18      465.72      526.67     40.36 o 
   0  -9  18      108.60      114.44     22.68 o 
   1  -9  18      131.72      116.40     23.78 o 
   2  -9  18      378.33      384.58     43.19 o 
   3  -9  18       35.80       43.87     20.51 o 
  -6  -8  18      228.09      199.68     46.03 o 
  -5  -8  18       16.93       12.04     23.37 o 
  -4  -8  18     1532.41     1786.49    106.21 o 
  -3  -8  18        0.64       -2.12     21.24 o 
  -2  -8  18      466.15      429.87     34.73 o 
  -1  -8  18      788.35      742.72     44.26 o 
   0  -8  18      248.34      192.12     46.73 o 
   1  -8  18      256.87      247.90     30.64 o 
   2  -8  18      430.24      385.53     41.42 o 
   3  -8  18      248.08      280.56     35.23 o 
  -6  -7  18        1.73        7.79     25.49 o 
  -5  -7  18      899.99      766.85     70.81 o 
  -4  -7  18      360.61      399.36     55.23 o 
  -3  -7  18     1206.50     1273.32     54.58 o 
  -2  -7  18      268.82      233.79     28.21 o 
  -1  -7  18      262.20      258.09     30.04 o 
   0  -7  18      322.28      342.77     34.04 o 
   1  -7  18       30.63       11.78     15.26 o 
   2  -7  18      135.68      108.99     22.80 o 
   3  -7  18        1.27        0.44     15.12 o 
   4  -7  18      559.52      556.28     44.43 o 
  -7  -6  18       29.74       19.12     26.91 o 
  -6  -6  18      430.13      434.05     53.81 o 
  -5  -6  18       20.72        3.54     20.53 o 
  -4  -6  18      522.48      489.99     55.94 o 
  -3  -6  18      151.72      112.49     21.06 o 
  -2  -6  18      137.19      117.00     21.06 o 
  -1  -6  18      460.64      490.49     35.96 o 
   0  -6  18       72.89       43.56     16.48 o 
   1  -6  18      287.78      240.35     29.53 o 
   2  -6  18      148.20      126.24     23.39 o 
   3  -6  18      473.67      499.78     39.54 o 
   4  -6  18       59.94       48.01     20.01 o 
  -8  -5  18       41.29       38.65     21.51 o 
  -7  -5  18      578.30      565.76     63.02 o 
  -6  -5  18        2.57        6.37     21.95 o 
  -5  -5  18      133.46       90.63     29.74 o 
  -4  -5  18       87.32       86.17     20.87 o 
  -3  -5  18      117.61       81.51     18.44 o 
  -2  -5  18      455.33      490.09     35.29 o 
  -1  -5  18       69.75       31.85     14.42 o 
   0  -5  18      588.09      538.77     38.40 o 
   1  -5  18       89.01      106.21     21.17 o 
   2  -5  18        7.07        7.32     13.27 o 
   3  -5  18       90.78       60.21     19.22 o 
   4  -5  18       70.43       66.18     22.78 o 
  -8  -4  18      223.25      248.82     33.77 o 
  -7  -4  18       56.83       29.03     24.78 o 
  -6  -4  18        2.92       16.29     20.53 o 
  -5  -4  18      583.85      495.66     54.52 o 
  -4  -4  18       44.79       38.03     15.62 o 
  -3  -4  18      676.25      659.01     39.47 o 
  -2  -4  18        0.02        3.54     11.76 o 
  -1  -4  18       74.79       89.20     20.03 o 
   0  -4  18        2.83        6.37     12.52 o 
   1  -4  18      382.13      415.86     37.53 o 
   2  -4  18      728.11      674.77     44.79 o 
   3  -4  18       96.02       90.48     21.24 o 
   4  -4  18      125.04      104.45     25.25 o 
  -8  -3  18       41.12       38.36     20.51 o 
  -7  -3  18       71.05       74.35     29.74 o 
  -6  -3  18       81.13       91.34     31.16 o 
  -5  -3  18       78.84       77.18     28.32 o 
  -4  -3  18      496.57      461.07     32.94 o 
  -3  -3  18      756.41      736.16     41.33 o 
  -2  -3  18       66.60       31.10     13.26 o 
  -1  -3  18      177.08      121.29     21.27 o 
   0  -3  18      986.87      970.71     77.89 o 
   1  -3  18      326.34      329.70     33.55 o 
   2  -3  18     1509.06     1395.64     78.60 o 
   3  -3  18      210.17      187.57     29.13 o 
   4  -3  18       74.74       84.40     23.52 o 
  -9  -2  18      149.00      145.15     29.29 o 
  -8  -2  18      614.26      620.42     44.53 o 
  -7  -2  18      138.31      145.86     36.11 o 
  -6  -2  18      297.68      334.21     48.15 o 
  -5  -2  18      333.99      308.19     23.96 o 
  -4  -2  18        7.51       -2.98     11.69 o 
  -3  -2  18      146.62      120.03     20.77 o 
  -2  -2  18       32.66       21.56     13.60 o 
  -1  -2  18      877.17      834.33     45.79 o 
   0  -2  18       25.61       23.81     15.22 o 
   1  -2  18      424.89      406.17     35.51 o 
   2  -2  18      853.38      865.83     51.07 o 
   3  -2  18        0.33       -8.23     15.26 o 
  -9  -1  18        1.61       -0.65     19.23 o 
  -8  -1  18      224.34      277.61     58.42 o 
  -7  -1  18      280.07      261.99     44.61 o 
  -6  -1  18     1041.40     1067.79     76.47 o 
  -5  -1  18       83.85       37.75     14.97 o 
  -4  -1  18      374.06      350.47     29.64 o 
  -3  -1  18       32.52       15.92     12.76 o 
  -2  -1  18      743.25      780.29     44.03 o 
  -1  -1  18      433.92      467.48     35.27 o 
   0  -1  18      617.29      590.01     40.30 o 
   1  -1  18      549.61      524.45     38.28 o 
   2  -1  18        1.02        6.14     15.42 o 
   3  -1  18      201.15      174.15     31.16 o 
  -9   0  18      250.17      184.08     29.93 o 
  -8   0  18        0.35       -8.17     16.00 o 
  -7   0  18      352.72      366.79     50.98 o 
  -6   0  18      135.36      128.68     18.24 o 
  -5   0  18      702.85      780.78     43.29 o 
  -4   0  18     1590.69     1646.34     62.30 o 
  -3   0  18      542.80      557.35     38.04 o 
  -2   0  18      105.86      103.38     20.03 o 
  -1   0  18       41.84       32.38     14.92 o 
   0   0  18     3171.82     3456.40    169.94 o 
   1   0  18      461.82      457.00     38.28 o 
   2   0  18      418.46      435.35     39.04 o 
   3   0  18      140.72      136.09     28.04 o 
  -9   1  18      243.70      296.35     34.95 o 
  -8   1  18       13.83       18.88     17.73 o 
  -7   1  18        0.44       -7.79     19.83 o 
  -6   1  18        0.84        2.64     12.76 o 
  -5   1  18     1130.63     1222.88     53.32 o 
  -4   1  18       15.28       15.22     13.52 o 
  -3   1  18      385.46      364.66     31.79 o 
  -2   1  18       32.56       27.62     13.76 o 
  -1   1  18      478.70      534.80     39.24 o 
   0   1  18        6.00        9.38     12.49 o 
   1   1  18      369.94      417.51     39.91 o 
   2   1  18      240.80      213.98     31.15 o 
  -9   2  18      139.79      157.90     41.78 o 
  -8   2  18      382.51      352.16     36.17 o 
  -7   2  18      297.68      277.12     30.04 o 
  -6   2  18      254.71      251.48     29.29 o 
  -5   2  18        0.43        5.18     13.26 o 
  -4   2  18      896.25      939.21     48.06 o 
  -3   2  18      130.24       75.59     18.73 o 
  -2   2  18      155.52      130.58     22.51 o 
  -1   2  18       30.07        1.32     13.41 o 
   0   2  18      668.81      702.29     46.06 o 
   1   2  18      164.56      167.21     27.20 o 
   2   2  18       43.33       31.44     19.27 o 
  -9   3  18        1.02       -8.50     27.62 o 
  -8   3  18     1117.25     1211.53     82.85 o 
  -7   3  18      404.33      473.60     36.24 o 
  -6   3  18        0.03        0.37     14.21 o 
  -5   3  18      558.80      568.46     37.89 o 
  -4   3  18       27.08       24.06     15.12 o 
  -3   3  18      117.75      115.81     22.58 o 
  -2   3  18      220.60      197.08     27.32 o 
  -1   3  18        3.54        2.42     14.26 o 
   0   3  18      251.46      246.88     32.44 o 
   1   3  18      199.34      216.37     32.27 o 
  -9   4  18      406.27      533.89     63.73 o 
  -8   4  18      372.69      448.10     38.31 o 
  -7   4  18        0.19      -12.04     19.83 o 
  -6   4  18      466.57      473.00     53.81 o 
  -5   4  18       42.96       42.48     26.20 o 
  -4   4  18      201.27      150.83     24.02 o 
  -3   4  18       95.53       69.39     20.03 o 
  -2   4  18       73.73       43.33     18.51 o 
  -1   4  18      308.18      351.26     36.55 o 
   0   4  18        7.98       -1.88     15.22 o 
  -9   5  18      493.10      645.06     69.39 o 
  -8   5  18        8.34       29.72     21.06 o 
  -7   5  18      364.87      377.41     55.23 o 
  -6   5  18       15.12       24.78     23.37 o 
  -5   5  18      614.70      676.93     64.44 o 
  -4   5  18        4.85       -5.66     21.24 o 
  -3   5  18      461.26      505.57     59.48 o 
  -2   5  18      642.90      611.78     65.14 o 
  -1   5  18       48.95       46.73     28.32 o 
   0   5  18      193.40      251.37     50.27 o 
  -8   6  18        9.96        1.42     27.62 o 
  -7   6  18       21.46        9.91     25.49 o
[truncated: 18,502 more chars]
